# Supplementary material for: A Developmental and Molecular View of Formation of Auxin-Induced Nodule-Like Structures in Land Plants
Source: Front Plant Sci. 2016 Nov 11;7:1692. doi: 10.3389/fpls.2016.01692 (PMC5104908; doi:10.3389/fpls.2016.01692)
Supplement: Supplementary file 5 [file Table_1.XLSX]

## Sheet: Sheet1
DEGs at 7dpt
GeneID	GeneName	logFC	P.Value
LOC_Os03g36000.1	Ribonuclease H-like superfamily protein	6.84839	0.00163542
LOC_Os07g37920.1	NAC domain containing protein 25	6.21107	0.00395692
LOC_Os04g46630.1	expansin B2	6.00788	9.49168e-09
LOC_Os01g46984.1		5.74027	4.58624e-05
LOC_Os08g13570.1	exocyst subunit exo70 family protein F1	5.69314	0.00175358
LOC_Os02g16940.1	Subtilase family protein	5.08459	0.00239714
LOC_Os05g42150.1	Auxin-responsive GH3 family protein	4.96328	5.41952e-07
LOC_Os02g36810.1	UDP-glucosyl transferase 85A2	4.87868	3.34932e-05
LOC_Os08g37290.1	basic helix-loop-helix (bHLH) DNA-binding superfamily protein	4.87516	0.000166114
LOC_Os12g39480.1		4.67267	0.00382514
LOC_Os02g01810.1		4.61516	0.00204057
LOC_Os03g56050.1	Integrase-type DNA-binding superfamily protein	4.50571	0.000353694
LOC_Os02g54870.1	sequence-specific DNA binding transcription factors	4.41788	0.000339325
LOC_Os01g22380.1		4.39369	0.00537654
LOC_Os01g43490.1	Pectin lyase-like superfamily protein	4.38817	3.36949e-06
LOC_Os09g27820.1	ethylene-forming enzyme	4.343	2.3068e-06
LOC_Os02g18070.1	NB-ARC domain-containing disease resistance protein	4.27609	0.000551261
LOC_Os02g49850.1	plantacyanin	4.24889	2.59578e-08
LOC_Os09g30210.1	Domain of unknown function (DUF2431)	4.19832	5.7831e-05
LOC_Os11g47570.1	chitinase A	4.18875	0.00258675
LOC_Os01g51780.1	Auxin efflux carrier family protein	4.16474	0.00314448
LOC_Os01g50100.1	P-glycoprotein 11	4.13395	0.00010497
LOC_Os03g20330.1		4.09191	0.000584639
LOC_Os08g13680.1		4.0375	0.000241329
LOC_Os02g03120.1	glycosyl hydrolase 9B13	4.01922	5.535e-06
LOC_Os01g48660.1	Protein of unknown function (DUF2921)	4.00194	0.000272407
LOC_Os12g44110.2	Major facilitator superfamily protein	3.99585	4.75453e-07
LOC_Os06g07220.1	Bifunctional inhibitor/lipid-transfer protein/seed storage 2S albumin superfamily protein	3.9874	0.00853575
LOC_Os01g41810.1	cytochrome P450, family 72, subfamily A, polypeptide 15	3.95782	0.00209297
LOC_Os08g42750.1	calcium-dependent protein kinase 13	3.93346	0.000481543
LOC_Os06g09870.1		3.91302	0.00941816
LOC_Os06g48200.1	xyloglucan endotransglucosylase/hydrolase 25	3.87737	0.00113013
LOC_Os03g42240.1	AP2/B3-like transcriptional factor family protein	3.86334	6.86656e-06
LOC_Os10g34930.1	Plant basic secretory protein (BSP) family protein	3.84718	1.31601e-05
LOC_Os12g30180.1	cysteine-rich RLK (RECEPTOR-like protein kinase) 39	3.84328	0.000157707
LOC_Os03g59770.1	Calcium-binding EF-hand family protein	3.83628	0.00904931
LOC_Os01g71860.1	Glycosyl hydrolase superfamily protein	3.83462	4.47731e-05
LOC_Os07g35280.1	cysteine-rich RLK (RECEPTOR-like protein kinase) 10	3.80927	3.64017e-07
LOC_Os01g15100.1		3.8045	0.00174821
LOC_Os11g47580.1	chitinase A	3.79806	0.000535737
LOC_Os11g47600.1	chitinase A	3.73437	6.08471e-08
LOC_Os08g24300.1		3.71645	0.000650602
LOC_Os01g72900.1		3.70918	0.00314626
LOC_Os01g22352.1	Peroxidase superfamily protein	3.70413	5.71079e-05
LOC_Os08g39390.1	C2H2-type zinc finger family protein	3.67355	0.000449879
LOC_Os11g05380.1	cytochrome P450, family 94, subfamily C, polypeptide 1	3.66864	0.009172
LOC_Os02g55580.1		3.66774	0.00876691
LOC_Os03g18010.1	Phosphoinositide-specific phospholipase C family protein	3.66168	0.000137349
LOC_Os09g35760.2	Homeobox-leucine zipper family protein / lipid-binding START domain-containing protein	3.65771	2.45422e-05
LOC_Os08g27170.1	Calmodulin binding protein-like	3.62684	0.000244386
LOC_Os02g52010.1	Phosphate-responsive 1 family protein	3.59949	0.000520002
LOC_Os03g01320.1	Bifunctional inhibitor/lipid-transfer protein/seed storage 2S albumin superfamily protein	3.59189	0.00397768
LOC_Os05g29810.1	ethylene-responsive element binding protein	3.59109	0.000268093
LOC_Os07g25060.1		3.59005	0.000300616
LOC_Os03g55530.1	Acyl-CoA N-acyltransferases (NAT) superfamily protein	3.58336	0.000459139
LOC_Os06g40780.1	GRAS family transcription factor	3.56603	0.000635838
LOC_Os10g40720.1	expansin B2	3.55229	6.3631e-07
LOC_Os01g47070.1	chitinase A	3.54471	1.2929e-06
LOC_Os04g56950.1	IAA carboxylmethyltransferase 1	3.5416	8.00772e-08
LOC_Os12g31540.1	PLAC8 family protein	3.54143	0.00170121
LOC_Os05g15690.1	expansin B2	3.53397	7.04793e-05
LOC_Os04g46970.1	UDP-glycosyltransferase 73B4	3.52549	0.000510402
LOC_Os06g05470.1		3.50574	8.26048e-05
LOC_Os06g04220.1		3.50376	0.00713044
LOC_Os04g09900.1	Terpenoid cyclases/Protein prenyltransferases superfamily protein	3.47138	0.00628424
LOC_Os04g36830.1	Protein of unknown function (DUF567)	3.47084	0.000107386
LOC_Os10g33190.1		3.46918	0.00394206
LOC_Os11g44340.1	Calmodulin binding protein-like	3.46307	0.00128046
LOC_Os01g44050.1	urophorphyrin methylase 1	3.46172	0.0024256
LOC_Os07g39860.1		3.45766	0.00807641
LOC_Os05g06670.1	gibberellin 2-oxidase 6	3.43321	5.62412e-05
LOC_Os05g10650.1	phosphofructokinase 3	3.4307	0.000120873
LOC_Os04g49194.1	2-oxoglutarate (2OG) and Fe(II)-dependent oxygenase superfamily protein	3.42414	0.000126655
LOC_Os01g72810.1	Curculin-like (mannose-binding) lectin family protein	3.41935	0.000171284
LOC_Os01g55940.1	Auxin-responsive GH3 family protein	3.40643	4.48923e-06
LOC_Os01g12070.1	glycosyl hydrolase 9C2	3.40229	7.56285e-05
LOC_Os05g49010.1	Integrase-type DNA-binding superfamily protein	3.38988	0.00124588
LOC_Os01g45570.1	homeobox-leucine zipper protein 17	3.38978	0.000295697
LOC_Os04g12370.1		3.37882	0.000695989
LOC_Os07g40290.1	Auxin-responsive GH3 family protein	3.3622	5.18223e-06
LOC_Os02g38230.1	nitrate transmembrane transporters	3.3474	0.00184762
LOC_Os01g60020.1	NAC domain containing protein 102	3.33661	3.28234e-05
LOC_Os11g19060.1	Integrase-type DNA-binding superfamily protein	3.33003	2.56404e-05
LOC_Os02g26810.1	cinnamate-4-hydroxylase	3.3215	0.0054537
LOC_Os04g12669.1	UDP-glucosyl transferase 74D1	3.3148	0.000878029
LOC_Os02g57490.1	lateral organ boundaries-domain 16	3.3127	0.000148713
LOC_Os01g45510.1	Protein of unknown function, DUF617	3.30439	5.57201e-05
LOC_Os08g37660.1	early nodulin-like protein 17	3.28993	0.00620164
LOC_Os02g33670.1		3.28989	9.81835e-06
LOC_Os03g09070.1	Outer arm dynein light chain 1 protein	3.26983	0.00537842
LOC_Os01g21120.1	Integrase-type DNA-binding superfamily protein	3.26609	0.000798944
LOC_Os03g38800.1	P-loop containing nucleoside triphosphate hydrolases superfamily protein	3.23244	0.00187654
LOC_Os10g22890.1	Leucine-rich repeat protein kinase family protein	3.22866	2.81994e-05
LOC_Os12g36910.1	Calmodulin-binding protein	3.21804	7.62187e-05
LOC_Os01g69190.1	Nucleotide-diphospho-sugar transferase family protein	3.21227	0.000621934
LOC_Os01g66760.1	BAK1-interacting receptor-like kinase 1	3.20658	0.000109905
LOC_Os10g20450.1	MATE efflux family protein	3.20503	6.83561e-07
LOC_Os03g64260.1	ethylene-responsive element binding factor 15	3.18169	0.00566123
LOC_Os11g31540.1	somatic embryogenesis receptor-like kinase 1	3.17225	0.00501869
LOC_Os08g37840.1	EXORDIUM like 2	3.17149	1.22235e-06
LOC_Os04g49210.1	2-oxoglutarate (2OG) and Fe(II)-dependent oxygenase superfamily protein	3.16571	0.000875261
LOC_Os02g15340.1	NAC (No Apical Meristem) domain transcriptional regulator superfamily protein	3.16532	7.7307e-06
LOC_Os12g01449.1	Hydroxyproline-rich glycoprotein family protein	3.16417	0.00495947
LOC_Os11g47500.1	chitinase A	3.16343	0.00147522
LOC_Os02g18080.1	NB-ARC domain-containing disease resistance protein	3.15892	0.00202397
LOC_Os02g27310.1	cysteine-rich RLK (RECEPTOR-like protein kinase) 8	3.15629	0.0010457
LOC_Os06g09990.1		3.12922	3.72799e-06
LOC_Os05g46000.1	RAB GTPase homolog G3B	3.12258	0.000274232
LOC_Os06g45540.1	PLATZ transcription factor family protein	3.11612	0.00119947
LOC_Os05g49620.1	WRKY family transcription factor	3.11542	0.000900623
LOC_Os10g39680.1	basic chitinase	3.11202	0.000745436
LOC_Os02g45040.1		3.10789	0.000163877
LOC_Os10g39920.1		3.10593	9.84023e-05
LOC_Os01g18530.1		3.09121	0.0053599
LOC_Os12g03050.1	Arabidopsis NAC domain containing protein 87	3.05155	0.000379603
LOC_Os03g10100.1	polyol/monosaccharide transporter 5	3.05122	0.000396493
LOC_Os04g59190.1	Peroxidase superfamily protein	3.05046	0.000301421
LOC_Os01g10130.1	RNA-dependent RNA polymerase family protein	3.05002	0.000746151
LOC_Os04g45970.2	glutamate dehydrogenase 2	3.04952	0.003239
LOC_Os08g44940.1	Lateral organ boundaries (LOB) domain family protein	3.04763	4.00432e-05
LOC_Os07g09420.1	AAA-ATPase 1	3.04242	4.67704e-06
LOC_Os07g47550.1	UDP-Glycosyltransferase superfamily protein	3.03755	0.000500518
LOC_Os08g04340.1	uclacyanin 1	3.03351	0.00448044
LOC_Os01g02130.1		3.03126	0.00193908
LOC_Os07g28850.1	Stabilizer of iron transporter SufD / Polynucleotidyl transferase	3.0143	3.04937e-05
LOC_Os06g44100.1	Acyl-CoA N-acyltransferases (NAT) superfamily protein	3.01193	0.00222999
LOC_Os01g07370.1	Kinase interacting (KIP1-like) family protein	3.00437	0.0044147
LOC_Os01g02300.1	Protein kinase superfamily protein	2.99526	7.97029e-05
LOC_Os09g30250.1	Subtilisin-like serine endopeptidase family protein	2.99464	2.37475e-06
LOC_Os06g33970.1	VQ motif-containing protein	2.98571	0.00788162
LOC_Os02g15280.1	VQ motif-containing protein	2.98439	0.000399531
LOC_Os08g42570.1	Plant protein of unknown function (DUF247)	2.98191	0.000111499
LOC_Os08g42990.1		2.9815	0.000139729
LOC_Os01g12000.1		2.97988	1.36802e-06
LOC_Os11g42200.1	laccase 7	2.97153	0.00775039
LOC_Os08g10920.1		2.96968	0.00735076
LOC_Os08g24310.1	Leucine-rich repeat protein kinase family protein	2.96732	0.000316495
LOC_Os12g33300.1	nodulin MtN21 /EamA-like transporter family protein	2.96188	0.00396009
LOC_Os04g51040.1	wall associated kinase 3	2.95143	0.00626503
LOC_Os05g41370.1	cysteine-rich RLK (RECEPTOR-like protein kinase) 25	2.94573	0.00174942
LOC_Os01g55520.1	RHO guanyl-nucleotide exchange factor 11	2.94146	0.00698168
LOC_Os07g03120.1		2.9379	5.57848e-06
LOC_Os09g23570.1	receptor-like kinase 1	2.93235	0.00357982
LOC_Os02g13420.1	Protein kinase family protein with leucine-rich repeat domain	2.93063	0.00116224
LOC_Os03g04070.1	NAC domain containing protein 36	2.92882	0.0037607
LOC_Os05g05080.1		2.92656	0.00718321
LOC_Os12g42280.1	nine-cis-epoxycarotenoid dioxygenase 3	2.924	2.48028e-05
LOC_Os04g48416.1	subtilase 1.3	2.9164	1.10448e-05
LOC_Os04g49550.1	RING-H2 finger A3A	2.91115	0.00324261
LOC_Os03g21710.1	WRKY DNA-binding protein 70	2.91007	0.00637382
LOC_Os01g03980.1		2.90594	0.00136031
LOC_Os05g02200.1	receptor-like protein kinase-related family protein	2.89643	1.53381e-05
LOC_Os08g02220.1	cellulase 2	2.89017	0.000594821
LOC_Os06g06560.1	Glycogen/starch synthases, ADP-glucose type	2.88528	1.03771e-05
LOC_Os03g62230.1	C2H2 and C2HC zinc fingers superfamily protein	2.88187	0.00247707
LOC_Os03g08840.1		2.88016	1.02745e-05
LOC_Os02g44155.1		2.87566	0.00051193
LOC_Os01g42860.1	Serine protease inhibitor, potato inhibitor I-type family protein	2.87529	0.000537861
LOC_Os03g20910.2	WUSCHEL related homeobox 11	2.87348	6.46497e-05
LOC_Os03g50490.1	glutamine synthase clone R1	2.87246	0.000374679
LOC_Os07g37320.1	sugar transporter 1	2.8709	2.91274e-05
LOC_Os01g62630.1	Eukaryotic aspartyl protease family protein	2.86828	2.16972e-05
LOC_Os02g40070.1	Integrase-type DNA-binding superfamily protein	2.85847	1.53371e-06
LOC_Os01g45520.1	S-locus lectin protein kinase family protein	2.84569	9.36518e-06
LOC_Os05g08910.1		2.83379	0.00912207
LOC_Os08g40680.1	chitinase A	2.82941	0.00081039
LOC_Os07g31190.1	wall-associated kinase 2	2.82797	1.30209e-05
LOC_Os01g64790.1	Integrase-type DNA-binding superfamily protein	2.82398	0.000961604
LOC_Os05g48700.1	Arabidopsis thaliana gibberellin 2-oxidase 1	2.81974	0.000262848
LOC_Os01g06310.1		2.81653	0.000512279
LOC_Os12g05260.1	PHYTOSULFOKINE 3 PRECURSOR	2.8083	4.80766e-06
LOC_Os11g03370.1	Arabidopsis NAC domain containing protein 87	2.80648	7.95802e-05
LOC_Os09g19970.1		2.78543	0.0033758
LOC_Os09g39850.1	ethylene response factor 1	2.78133	0.000917817
LOC_Os03g63240.1	LRR and NB-ARC domains-containing disease resistance protein	2.77815	0.000670818
LOC_Os05g15530.1	D-aminoacid aminotransferase-like PLP-dependent enzymes superfamily protein	2.77153	6.68445e-06
LOC_Os11g36719.1	PLAT/LH2 domain-containing lipoxygenase family protein	2.7693	0.00317486
LOC_Os06g44750.1	AINTEGUMENTA-like 5	2.76237	9.46903e-06
LOC_Os08g29570.1	pleiotropic drug resistance 12	2.75724	0.000698894
LOC_Os03g04890.1	Zinc finger (C3HC4-type RING finger) family protein	2.74341	0.00145185
LOC_Os08g40270.1	Concanavalin A-like lectin protein kinase family protein	2.74097	0.00012828
LOC_Os02g33420.1	heat shock protein 101	2.73172	0.00214714
LOC_Os02g38040.1	plant intracellular ras group-related LRR 1	2.73156	0.0047538
LOC_Os04g31610.1	HCP-like superfamily protein with MYND-type zinc finger	2.72988	0.000342823
LOC_Os06g05420.1		2.72318	0.00289533
LOC_Os04g57830.1		2.71046	0.00027362
LOC_Os05g46020.1	WRKY DNA-binding protein 51	2.70531	0.00286539
LOC_Os09g37540.1	Putative lysine decarboxylase family protein	2.70355	0.000257018
LOC_Os04g32404.1		2.68865	7.33449e-06
LOC_Os09g34160.1	NB-ARC domain-containing disease resistance protein	2.68613	0.0011746
LOC_Os02g57350.1	Heavy metal transport/detoxification superfamily protein	2.68372	0.00348384
LOC_Os06g06360.1	WRKY family transcription factor	2.68312	0.000388756
LOC_Os02g30850.1	Thioredoxin superfamily protein	2.68173	0.00174988
LOC_Os04g53120.1	NB-ARC domain-containing disease resistance protein	2.67032	0.000943961
LOC_Os03g53220.1	U5 small nuclear ribonucleoprotein helicase, putative	2.6676	0.000153052
LOC_Os07g41310.1	COBRA-like extracellular glycosyl-phosphatidyl inositol-anchored protein family	2.6657	0.00506604
LOC_Os12g42020.1	Protein kinase superfamily protein	2.6631	6.45007e-05
LOC_Os09g37834.1	S-locus lectin protein kinase family protein	2.66096	0.00191666
LOC_Os04g13210.1	multidrug resistance-associated protein 10	2.65987	0.000485306
LOC_Os03g07540.1	basic helix-loop-helix (bHLH) DNA-binding family protein	2.65223	0.00024714
LOC_Os11g10710.1	cysteine-rich RLK (RECEPTOR-like protein kinase) 10	2.65007	9.60563e-08
LOC_Os06g24890.1		2.64046	3.27589e-05
LOC_Os01g21250.1	senescence-associated gene 21	2.63918	0.00170863
LOC_Os06g43080.1		2.63756	0.00417133
LOC_Os04g55980.1		2.63439	0.0071111
LOC_Os03g10210.1	homeobox protein 21	2.63311	1.24747e-08
LOC_Os09g26780.1	jasmonate-zim-domain protein 1	2.63274	2.43147e-05
LOC_Os04g45590.1	Lactoylglutathione lyase / glyoxalase I family protein	2.62483	0.000731082
LOC_Os01g24010.1	pleiotropic drug resistance 12	2.6131	0.00192433
LOC_Os06g46140.1		2.60627	0.00092349
LOC_Os08g34580.1	trehalose-phosphatase/synthase 9	2.60075	0.000880012
LOC_Os05g37250.1	cytochrome P450, family 94, subfamily C, polypeptide 1	2.60028	0.00033509
LOC_Os06g50950.1	GDSL-like Lipase/Acylhydrolase superfamily protein	2.58608	0.000467281
LOC_Os02g13780.1	Leucine-rich repeat protein kinase family protein	2.57489	1.78458e-05
LOC_Os02g39000.1	Remorin family protein	2.57203	9.63218e-05
LOC_Os02g18115.1		2.57178	1.64684e-05
LOC_Os04g52770.1	phytochrome interacting factor 3-like 5	2.56875	2.39394e-08
LOC_Os10g05660.1	Pathogenesis-related thaumatin superfamily protein	2.56662	0.00181533
LOC_Os01g72910.1		2.56573	0.0087613
LOC_Os01g42380.1	pleiotropic drug resistance 12	2.55113	0.000892029
LOC_Os04g56920.1	beta-fructofuranosidase 5	2.54943	0.00468314
LOC_Os03g08320.1	jasmonate-zim-domain protein 1	2.54849	0.00591321
LOC_Os02g51970.1	Phosphate-responsive 1 family protein	2.54828	3.28225e-05
LOC_Os06g05430.1		2.53469	9.17895e-05
LOC_Os01g49320.1	chitinase A	2.53397	2.34702e-05
LOC_Os03g24100.1		2.52875	0.00849108
LOC_Os01g55510.1	RHO guanyl-nucleotide exchange factor 11	2.52605	0.00691929
LOC_Os12g36110.1	Calmodulin-binding protein	2.52494	0.00109121
LOC_Os07g48900.1	basic helix-loop-helix (bHLH) DNA-binding superfamily protein	2.52068	0.000124518
LOC_Os07g06850.1	alpha/beta-Hydrolases superfamily protein	2.52023	0.00162438
LOC_Os08g33479.1		2.51863	0.00696597
LOC_Os04g27340.1	Terpenoid cyclases/Protein prenyltransferases superfamily protein	2.51519	0.000126471
LOC_Os01g60810.1	ovate family protein 4	2.51349	7.44792e-05
LOC_Os01g53750.1	O-Glycosyl hydrolases family 17 protein	2.51151	1.49585e-05
LOC_Os07g48870.1	myb domain protein 78	2.51104	6.1406e-06
LOC_Os06g49340.1	F-box family protein with a domain of unknown function (DUF295)	2.50783	0.000968567
LOC_Os03g04060.1	basic chitinase	2.50634	0.00338152
LOC_Os04g56030.1		2.50623	0.000110653
LOC_Os09g35870.1	phytochrome-associated protein 2	2.50569	0.00266119
LOC_Os03g11900.1	Major facilitator superfamily protein	2.49708	0.0003837
LOC_Os05g16824.1	Leucine-rich repeat transmembrane protein kinase	2.48601	0.000666567
LOC_Os03g60720.1	expansin A4	2.47554	5.15774e-05
LOC_Os05g32070.1	Lateral root primordium (LRP) protein-related	2.4737	1.09967e-06
LOC_Os04g52950.1	RPM1-interacting protein 4 (RIN4) family protein	2.4685	0.00040368
LOC_Os02g54640.1	glutamate receptor 2.7	2.46507	0.000572349
LOC_Os04g32740.1	nudix hydrolase homolog 12	2.45882	1.13804e-06
LOC_Os10g28350.1	RmlC-like cupins superfamily protein	2.45084	1.66226e-05
LOC_Os08g07320.1		2.43612	0.00251378
LOC_Os03g46200.1	Acyl-CoA N-acyltransferases (NAT) superfamily protein	2.43484	0.0016724
LOC_Os01g49640.1	Bifunctional inhibitor/lipid-transfer protein/seed storage 2S albumin superfamily protein	2.42662	0.000181062
LOC_Os06g50940.1	GDSL-like Lipase/Acylhydrolase superfamily protein	2.42514	0.00130929
LOC_Os04g45920.1	Protein kinase superfamily protein	2.42282	0.00143708
LOC_Os03g47190.1		2.42258	1.92493e-05
LOC_Os09g13890.1	Calmodulin-binding protein	2.41708	0.00335431
LOC_Os02g38470.1	AP2/B3-like transcriptional factor family protein	2.41245	6.03307e-06
LOC_Os01g19480.1	Galactose oxidase/kelch repeat superfamily protein	2.40954	7.0481e-05
LOC_Os10g40700.1	expansin B2	2.40718	7.05207e-06
LOC_Os01g52710.1	galacturonosyltransferase 15	2.40183	0.000329736
LOC_Os06g04250.1	EXORDIUM like 3	2.40117	8.63569e-06
LOC_Os05g02564.1		2.39142	0.00196816
LOC_Os10g25290.1	jasmonate-zim-domain protein 1	2.38587	0.00643646
LOC_Os12g36490.1	ARM repeat superfamily protein	2.38412	4.61522e-06
LOC_Os03g16950.1	receptor-like protein kinase-related family protein	2.38217	0.0077878
LOC_Os09g28370.1	DNAse I-like superfamily protein	2.37836	6.74527e-07
LOC_Os02g54820.3	trehalose-phosphatase/synthase 9	2.37506	0.00537773
LOC_Os02g18140.1	NB-ARC domain-containing disease resistance protein	2.36548	3.89445e-05
LOC_Os01g52340.1	NB-ARC domain-containing disease resistance protein	2.36199	0.000233779
LOC_Os03g63620.1	tetraspanin3	2.36023	0.00121741
LOC_Os09g04160.1		2.35584	0.000449538
LOC_Os08g39550.1	Leucine-rich repeat (LRR) family protein	2.35557	0.000284302
LOC_Os07g35290.1	cysteine-rich RLK (RECEPTOR-like protein kinase) 10	2.34988	0.000165766
LOC_Os12g36920.1	Calmodulin-binding protein	2.34706	0.00480925
LOC_Os05g48680.1		2.34002	0.00161139
LOC_Os01g61510.1	ammonium transporter 2	2.33761	0.00036981
LOC_Os03g44380.1	nine-cis-epoxycarotenoid dioxygenase 3	2.33062	0.00721079
LOC_Os03g49524.1	UDP-Glycosyltransferase superfamily protein	2.33003	0.00209039
LOC_Os02g01800.1	Leucine-rich repeat protein kinase family protein	2.32916	0.000649708
LOC_Os02g39330.1	homolog of carrot EP3-3 chitinase	2.32678	0.000136402
LOC_Os11g19730.1	DOMAIN OF UNKNOWN FUNCTION 724 7	2.32211	0.000508008
LOC_Os04g27980.1	chitinase A	2.32006	0.00407293
LOC_Os02g51320.1	basic helix-loop-helix (bHLH) DNA-binding superfamily protein	2.31406	1.78027e-05
LOC_Os03g01980.1	Kinase interacting (KIP1-like) family protein	2.3088	0.000736085
LOC_Os01g70870.1	indeterminate(ID)-domain 2	2.3083	4.59793e-06
LOC_Os10g04490.1	LRR and NB-ARC domains-containing disease resistance protein	2.3035	0.00105592
LOC_Os07g35300.1	cysteine-rich RLK (RECEPTOR-like protein kinase) 25	2.29584	3.74612e-06
LOC_Os08g30100.1	2-oxoglutarate (2OG) and Fe(II)-dependent oxygenase superfamily protein	2.29574	0.000503886
LOC_Os03g16390.1	Protein of unknown function (DUF668)	2.2945	0.00105973
LOC_Os01g62260.1	Pathogenesis-related thaumatin superfamily protein	2.28854	6.28661e-05
LOC_Os10g41550.1	chloroplast beta-amylase	2.28707	0.000787365
LOC_Os03g02330.1	P-loop containing nucleoside triphosphate hydrolases superfamily protein	2.2846	0.00699675
LOC_Os12g03040.1	NAC domain containing protein 47	2.28194	0.00045421
LOC_Os02g51040.1	expansin A1	2.27998	9.45706e-05
LOC_Os11g32750.1	nudix hydrolase homolog 13	2.276	0.000125626
LOC_Os03g55080.1	WRKY DNA-binding protein 57	2.26923	3.48635e-05
LOC_Os04g45970.1	glutamate dehydrogenase 2	2.2657	0.000792931
LOC_Os04g41280.1		2.26349	6.69669e-05
LOC_Os05g27680.1		2.26113	0.000864838
LOC_Os01g43480.1	P-loop containing nucleoside triphosphate hydrolases superfamily protein	2.26012	0.000552315
LOC_Os09g24210.1		2.24955	0.000777356
LOC_Os02g08400.1	Acyl-CoA N-acyltransferases (NAT) superfamily protein	2.24768	0.00337004
LOC_Os11g32520.1	Auxin-responsive GH3 family protein	2.24158	0.00035203
LOC_Os07g39320.1	homeobox protein 40	2.23796	0.000143201
LOC_Os12g04360.1	Calcium-binding EF-hand family protein	2.23698	2.38305e-05
LOC_Os08g09060.1	RmlC-like cupins superfamily protein	2.23403	0.00170698
LOC_Os09g26960.1	Cytochrome P450 superfamily protein	2.23269	0.0024934
LOC_Os01g71760.1	bidirectional amino acid transporter 1	2.22735	0.000457232
LOC_Os02g57090.1	C2 calcium/lipid-binding plant phosphoribosyltransferase family protein	2.2269	0.000705925
LOC_Os05g42270.1	lysophosphatidyl acyltransferase 5	2.22387	0.000170019
LOC_Os06g06440.1	multidrug resistance-associated protein 14	2.22373	4.60588e-05
LOC_Os11g44430.1	CRINKLY4 related 3	2.22367	0.00888383
LOC_Os02g50460.1	CYS, MET, PRO, and GLY protein 1	2.22177	0.00549891
LOC_Os03g48710.3		2.22009	0.00306168
LOC_Os06g07040.1	indole-3-acetic acid inducible 31	2.21677	5.69559e-05
LOC_Os07g22730.1	ethylene response factor 1	2.21546	0.00208092
LOC_Os01g64110.1	chitinase A	2.21519	9.45557e-05
LOC_Os09g24590.1		2.21294	0.00078878
LOC_Os02g41840.1	Protein of unknown function, DUF584	2.20912	0.00469411
LOC_Os12g06440.1	RING/FYVE/PHD zinc finger superfamily protein	2.20822	0.000575855
LOC_Os02g51030.1	S-adenosyl-L-methionine-dependent methyltransferases superfamily protein	2.20721	0.000433513
LOC_Os07g01710.1	phytosylfokine-alpha receptor 2	2.20204	2.52741e-05
LOC_Os03g41060.1	Gibberellin-regulated family protein	2.19092	0.00144553
LOC_Os10g38450.1	Protein kinase family protein with leucine-rich repeat domain	2.18999	5.44843e-06
LOC_Os10g20470.1	MATE efflux family protein	2.18773	2.45801e-05
LOC_Os03g09880.1	Cytochrome b561/ferric reductase transmembrane with DOMON related domain	2.18652	0.00261453
LOC_Os03g10640.1	calcium ATPase 2	2.18494	0.00556036
LOC_Os01g72490.1	Lateral root primordium (LRP) protein-related	2.18287	1.51803e-06
LOC_Os03g52390.1	serine-type endopeptidase inhibitors	2.18065	0.00358127
LOC_Os01g63980.1	WIP domain protein 4	2.17418	0.00770634
LOC_Os03g18190.1	ARM repeat superfamily protein	2.17282	6.47929e-06
LOC_Os12g30520.1	pumilio 12	2.16131	1.20693e-06
LOC_Os05g40700.1	TRAM, LAG1 and CLN8 (TLC) lipid-sensing domain containing protein	2.16099	0.000496502
LOC_Os01g04590.1	Protein of unknown function (DUF789)	2.15481	0.00776734
LOC_Os08g10290.1	Leucine-rich repeat transmembrane protein kinase	2.15097	0.00194161
LOC_Os02g12440.1	Leucine-rich repeat protein kinase family protein	2.15074	3.45146e-06
LOC_Os02g31840.1		2.14787	0.000421344
LOC_Os02g36340.1	GTP cyclohydrolase II	2.14509	0.00088016
LOC_Os08g19980.1	NB-ARC domain-containing disease resistance protein	2.13667	8.60837e-07
LOC_Os04g39980.1	2-oxoglutarate (2OG) and Fe(II)-dependent oxygenase superfamily protein	2.13435	3.6683e-05
LOC_Os04g35680.1	plant U-box 25	2.13203	0.000507215
LOC_Os02g21890.1	CLAVATA3/ESR-RELATED 12	2.12941	4.74228e-05
LOC_Os10g09760.1		2.1257	0.00071796
LOC_Os02g34410.1	plant U-box 25	2.12423	0.000668267
LOC_Os01g11860.1	Class I glutamine amidotransferase-like superfamily protein	2.12348	5.63459e-06
LOC_Os04g33950.1	E2F transcription factor 3	2.11167	0.00014996
LOC_Os04g41380.1	Leucine-rich repeat (LRR) family protein	2.11024	0.00093736
LOC_Os05g05580.1		2.1086	6.0902e-05
LOC_Os02g12420.1	Leucine-rich repeat protein kinase family protein	2.10786	0.000249762
LOC_Os08g36480.1	nitrate reductase 1	2.10756	0.00425392
LOC_Os05g35240.1		2.10656	0.000175537
LOC_Os07g45180.1	MuDR family transposase	2.1062	0.00851138
LOC_Os04g46350.1	homeobox-leucine zipper protein 3	2.09069	8.53504e-05
LOC_Os07g07300.1		2.08908	0.00207299
LOC_Os06g43780.1		2.0875	0.00521879
LOC_Os07g32060.1	UDP-Glycosyltransferase superfamily protein	2.08342	7.51496e-06
LOC_Os01g32770.1	LOB domain-containing protein 41	2.07733	0.00672347
LOC_Os10g07510.1	Lateral organ boundaries (LOB) domain family protein	2.07634	0.00102057
LOC_Os02g13870.1	NOD26-like intrinsic protein 1;2	2.07231	0.00177885
LOC_Os05g39840.1	Plant protein of unknown function (DUF827)	2.07095	7.93864e-06
LOC_Os04g56040.1		2.0694	0.00430713
LOC_Os02g51119.1		2.0653	0.00251986
LOC_Os04g01320.1	S-locus lectin protein kinase family protein	2.06467	0.000115731
LOC_Os07g43160.1	Haloacid dehalogenase-like hydrolase (HAD) superfamily protein	2.06463	0.00665109
LOC_Os10g41224.1		2.05595	0.000234432
LOC_Os01g43610.1	ovate family protein 7	2.05561	0.00166257
LOC_Os01g16810.1	myb domain protein 105	2.05397	0.000683859
LOC_Os09g23894.1		2.05304	0.000980583
LOC_Os01g65440.1	Adenine nucleotide alpha hydrolases-like superfamily protein	2.04167	0.00015882
LOC_Os03g29410.1	Protein kinase superfamily protein	2.04122	0.00115115
LOC_Os06g40030.1	S-locus lectin protein kinase family protein	2.03783	3.60067e-06
LOC_Os05g49100.1	WRKY DNA-binding protein 28	2.03736	0.000242295
LOC_Os10g37670.1	actin depolymerizing factor 6	2.03625	0.00114535
LOC_Os04g06520.1		2.03548	0.000934633
LOC_Os11g44500.1	CRINKLY4 related 3	2.03501	0.000438299
LOC_Os03g55290.1	Gibberellin-regulated family protein	2.034	4.52288e-06
LOC_Os04g55710.1	N-terminal nucleophile aminohydrolases (Ntn hydrolases) superfamily protein	2.03272	0.00162578
LOC_Os01g27890.1	cytochrome P450, family 71, subfamily B, polypeptide 24	2.03146	0.00315595
LOC_Os10g41230.1	homeobox-leucine zipper protein 3	2.02994	1.38158e-05
LOC_Os03g02750.1	Subtilase family protein	2.02384	0.000200048
LOC_Os06g46340.1	Glycosyl hydrolases family 31 protein	2.0226	0.000139924
LOC_Os10g39260.1	Eukaryotic aspartyl protease family protein	2.02217	0.000765855
LOC_Os11g47530.1	chitinase A	2.01402	0.00598284
LOC_Os11g04560.1	Calcium-binding EF-hand family protein	2.01278	5.20823e-05
LOC_Os11g06780.1	Protein kinase superfamily protein	2.00942	0.000853454
LOC_Os04g51130.1	Homeodomain-like superfamily protein	2.00923	3.17449e-06
LOC_Os04g33240.1	NAD(P)-binding Rossmann-fold superfamily protein	2.009	0.00359851
LOC_Os05g35594.1	Major facilitator superfamily protein	2.00679	2.4545e-05
LOC_Os04g43800.1	PHE ammonia lyase 1	2.00266	0.00660094
LOC_Os06g14260.1	receptor lectin kinase	2.0014	0.00350474
LOC_Os12g01490.1	myb-like HTH transcriptional regulator family protein	2.00018	0.000274738
LOC_Os03g13640.1		1.99698	9.93619e-05
LOC_Os06g14050.1	MAC/Perforin domain-containing protein	1.99657	0.00896905
LOC_Os05g33400.1	Eukaryotic aspartyl protease family protein	1.99625	0.00566076
LOC_Os08g08440.1		1.99548	0.00447535
LOC_Os01g49830.1	related to ABI3/VP1 1	1.99486	0.00148229
LOC_Os02g11980.1	Leucine-rich repeat protein kinase family protein	1.99362	0.00138585
LOC_Os02g40700.1	RmlC-like cupins superfamily protein	1.98735	0.000636379
LOC_Os01g12660.1	P-loop containing nucleoside triphosphate hydrolases superfamily protein	1.97884	0.00119845
LOC_Os02g43540.1		1.97858	0.00158785
LOC_Os01g49160.1	myb domain protein 36	1.97822	0.00596891
LOC_Os03g15190.1		1.97735	5.65493e-06
LOC_Os03g10980.1	ARM-repeat/Tetratricopeptide repeat (TPR)-like protein	1.97556	0.000428461
LOC_Os11g44700.1	Calmodulin-binding protein	1.97503	0.00705687
LOC_Os10g37340.1	methionine gamma-lyase	1.97122	8.34697e-05
LOC_Os10g40640.1	Nucleotide-diphospho-sugar transferases superfamily protein	1.96993	0.00381207
LOC_Os10g38080.1	Subtilase family protein	1.96882	0.000569952
LOC_Os01g63310.1	Protein of unknown function (DUF740)	1.96426	0.00016279
LOC_Os11g04910.1	ankyrin repeat family protein	1.95931	0.000310258
LOC_Os12g40460.1	RING/U-box superfamily protein	1.95667	0.000351378
LOC_Os04g41370.1	NB-ARC domain-containing disease resistance protein	1.9545	0.000471941
LOC_Os04g38320.1		1.95347	0.00903407
LOC_Os01g64170.1	Glycosyl hydrolase superfamily protein	1.95109	0.00437513
LOC_Os01g52790.1	cytochrome P450, family 72, subfamily A, polypeptide 14	1.9509	0.000291231
LOC_Os03g28940.1	TIFY domain/Divergent CCT motif family protein	1.94937	0.00853832
LOC_Os04g59160.1	Peroxidase superfamily protein	1.94806	0.000145736
LOC_Os07g35680.1	cysteine-rich RLK (RECEPTOR-like protein kinase) 8	1.94655	0.00552907
LOC_Os07g48730.1	Protein kinase superfamily protein	1.92663	0.00469585
LOC_Os02g51060.1	Nucleotide-diphospho-sugar transferases superfamily protein	1.91971	5.10383e-07
LOC_Os07g48560.1	WUSCHEL related homeobox 11	1.91695	0.000933139
LOC_Os06g08032.1	2-oxoglutarate (2OG) and Fe(II)-dependent oxygenase superfamily protein	1.90783	0.00132422
LOC_Os04g56390.1		1.90632	0.000616151
LOC_Os05g51740.1	Leucine-rich receptor-like protein kinase family protein	1.90543	0.00120985
LOC_Os09g27750.1	ethylene-forming enzyme	1.90419	0.00010369
LOC_Os01g51870.1	S-adenosyl-L-methionine-dependent methyltransferases superfamily protein	1.90191	5.80451e-05
LOC_Os06g09980.1		1.89878	0.00127842
LOC_Os01g53220.1	heat shock transcription factor C1	1.89672	0.00277495
LOC_Os10g37660.1	trehalase 1	1.89588	0.00156748
LOC_Os01g08470.1	Leucine-rich repeat (LRR) family protein	1.89328	4.94562e-05
LOC_Os01g55240.1	gibberellin 2-oxidase	1.89285	0.00331868
LOC_Os11g32510.1	Auxin-responsive GH3 family protein	1.88766	0.00145997
LOC_Os06g30640.1	cytochrome P450, family 76, subfamily C, polypeptide 4	1.88698	0.00257353
LOC_Os03g18970.1	Protein phosphatase 2C family protein	1.88602	3.26327e-05
LOC_Os06g11840.1	trehalose-6-phosphate phosphatase	1.88106	0.00326003
LOC_Os03g18020.1	Rhodanese/Cell cycle control phosphatase superfamily protein	1.88041	0.000750123
LOC_Os08g02030.1	HXXXD-type acyl-transferase family protein	1.87887	2.68495e-05
LOC_Os04g30110.1	wall-associated kinase 2	1.87284	0.00494064
LOC_Os01g57650.1	zinc finger protein-related	1.87098	0.000700161
LOC_Os04g03164.1		1.8702	0.00399722
LOC_Os01g72990.1	Leucine-rich repeat protein kinase family protein	1.86429	9.29961e-06
LOC_Os07g31884.1	MATE efflux family protein	1.86101	0.00252115
LOC_Os08g16030.1	sequence-specific DNA binding transcription factors	1.85664	0.000441709
LOC_Os09g13590.1		1.85588	0.000240153
LOC_Os12g11370.1	receptor like protein 19	1.85316	0.00151233
LOC_Os02g43360.1	cytochrome B5 isoform E	1.85301	0.0043651
LOC_Os06g44050.1	DNA glycosylase superfamily protein	1.85046	0.000231742
LOC_Os06g29730.1		1.84605	0.00262872
LOC_Os08g36860.1	cytochrome P450, family 707, subfamily A, polypeptide 4	1.84224	0.0006463
LOC_Os01g03720.1	myb domain protein 62	1.83934	0.00126911
LOC_Os04g23720.1	S-domain-2 5	1.83851	0.00449168
LOC_Os11g44630.1	Calmodulin-binding protein	1.83548	0.00742925
LOC_Os08g34510.1		1.83438	0.00206926
LOC_Os01g06640.2	basic helix-loop-helix (bHLH) DNA-binding superfamily protein	1.83226	0.00765183
LOC_Os01g23580.1	Inorganic H pyrophosphatase family protein	1.83194	0.0013593
LOC_Os06g05424.1		1.83173	0.00102818
LOC_Os07g35960.1	ARM repeat superfamily protein	1.83022	0.00799933
LOC_Os09g37040.1	Protein of unknown function (DUF630 and DUF632)	1.82666	7.1981e-06
LOC_Os03g44020.1	Protein kinase superfamily protein	1.82571	0.000233414
LOC_Os01g26390.1	cysteine-rich RLK (RECEPTOR-like protein kinase) 23	1.82315	0.00231976
LOC_Os03g31690.1	N-acetyl-l-glutamate synthase 1	1.82129	0.000112212
LOC_Os05g10670.1	CCCH-type zinc finger family protein	1.8199	6.84959e-05
LOC_Os04g53998.1	S-locus lectin protein kinase family protein	1.81903	0.00251418
LOC_Os06g40870.1		1.81354	0.000415508
LOC_Os02g36940.1	PLANT CADMIUM RESISTANCE 2	1.80619	0.000721421
LOC_Os03g60220.1	Protein of unknown function (DUF567)	1.80483	0.00688325
LOC_Os03g52380.1		1.80459	0.000500701
LOC_Os07g15440.1	Alanyl-tRNA synthetase	1.80457	0.00632021
LOC_Os03g33650.1	Argonaute family protein	1.79963	0.00155129
LOC_Os05g49920.1	Tetratricopeptide repeat (TPR)-like superfamily protein	1.79906	1.14733e-05
LOC_Os08g38600.1	RING domain ligase1	1.79884	0.00169218
LOC_Os06g33880.1		1.79351	0.000366876
LOC_Os03g40930.1	Protein of unknown function (DUF620)	1.79278	1.5046e-05
LOC_Os09g27450.1	homeobox from Arabidopsis thaliana	1.78947	0.000166275
LOC_Os05g04410.1	Peroxidase superfamily protein	1.78899	0.000133235
LOC_Os05g34780.1	zinc ion binding;DNA binding	1.78791	8.45144e-06
LOC_Os10g39000.1		1.78571	0.00891183
LOC_Os03g58790.1	P-loop containing nucleoside triphosphate hydrolases superfamily protein	1.78168	0.00207471
LOC_Os09g28940.1	ubiquitin-specific protease 16	1.78061	0.00154366
LOC_Os02g11990.1		1.7796	0.00266737
LOC_Os01g54570.1	ovate family protein 2	1.77864	0.000150371
LOC_Os09g17930.1		1.77699	2.12047e-05
LOC_Os01g62500.1	FTSH protease 10	1.77256	5.01298e-05
LOC_Os10g13810.1	Nucleotide-diphospho-sugar transferases superfamily protein	1.76651	0.00200237
LOC_Os07g36570.1	S-locus lectin protein kinase family protein	1.76173	0.00403935
LOC_Os09g20090.1	Cupredoxin superfamily protein	1.76113	0.000809369
LOC_Os04g11820.1	ABC transporter family protein	1.76071	0.000136491
LOC_Os02g35910.1	Protein phosphatase 2C family protein	1.75882	0.00552837
LOC_Os03g20840.1	NB-ARC domain-containing disease resistance protein	1.75865	0.000196477
LOC_Os02g33400.1	F-box/RNI-like superfamily protein	1.75061	0.000696871
LOC_Os04g42570.1	Integrase-type DNA-binding superfamily protein	1.7504	0.00110451
LOC_Os02g33330.1		1.75	0.000764306
LOC_Os11g02750.1	Protein of unknown function (DUF567)	1.743	0.00288525
LOC_Os02g17534.1	fucosyltransferase 1	1.74048	0.0060147
LOC_Os02g41610.1		1.74034	1.53412e-05
LOC_Os03g14080.1	like AUXIN RESISTANT 2	1.73917	0.00159577
LOC_Os01g65260.1	GLN phosphoribosyl pyrophosphate amidotransferase 1	1.73913	0.00287282
LOC_Os08g41460.8	PGR5-LIKE A	1.73853	0.00592899
LOC_Os10g17940.1		1.73737	0.00263835
LOC_Os01g65700.1	Disease resistance-responsive (dirigent-like protein) family protein	1.7328	0.00534562
LOC_Os01g57920.1	F-box/RNI-like superfamily protein	1.73279	0.0025568
LOC_Os07g47540.1	Protein of unknown function (DUF567)	1.7272	5.39157e-05
LOC_Os01g48040.1	lectin protein kinase family protein	1.72578	0.000314529
LOC_Os09g36160.1	Lateral root primordium (LRP) protein-related	1.72258	0.000833151
LOC_Os03g26910.1	Haloacid dehalogenase-like hydrolase (HAD) superfamily protein	1.72219	0.000718884
LOC_Os11g31680.1	cysteine-rich RLK (RECEPTOR-like protein kinase) 8	1.72054	0.00421775
LOC_Os03g52460.1	ADP glucose pyrophosphorylase large subunit 1	1.71982	0.00356948
LOC_Os01g10440.1	Core-2/I-branching beta-1,6-N-acetylglucosaminyltransferase family protein	1.71929	0.00111679
LOC_Os05g48650.1		1.71848	0.000949634
LOC_Os04g27096.1		1.71823	0.00421912
LOC_Os01g08000.2	ankyrin repeat family protein	1.71555	0.000770362
LOC_Os02g02970.1	Nucleotidyltransferase family protein	1.7147	6.37592e-06
LOC_Os01g29150.1	Cytochrome P450 superfamily protein	1.70985	0.000121531
LOC_Os04g45270.1	Eukaryotic aspartyl protease family protein	1.70667	0.00107564
LOC_Os08g27250.1		1.70404	0.00198384
LOC_Os01g39960.1	Lycopene beta/epsilon cyclase protein	1.70388	0.00013115
LOC_Os05g47750.1	Protein kinase superfamily protein	1.69786	0.00200772
LOC_Os04g48490.1	FASCICLIN-like arabinogalactan-protein 10	1.69708	5.51414e-05
LOC_Os01g04390.1		1.69234	0.00173534
LOC_Os01g68140.1	Plant protein of unknown function (DUF868)	1.69101	7.02908e-05
LOC_Os05g34150.1	glutathione S-transferase tau 7	1.69068	0.000136268
LOC_Os02g05970.1	Leucine-rich receptor-like protein kinase family protein	1.68464	0.00921293
LOC_Os11g12240.1	NB-ARC domain-containing disease resistance protein	1.6835	0.0027317
LOC_Os09g32570.1	Oxidoreductase, zinc-binding dehydrogenase family protein	1.68006	0.000207837
LOC_Os11g44860.1	S-locus lectin protein kinase family protein	1.67096	0.00397302
LOC_Os04g50120.1	PLATZ transcription factor family protein	1.67057	2.63239e-05
LOC_Os06g19260.1	Ankyrin repeat family protein	1.66944	0.00316814
LOC_Os02g50372.1		1.66827	0.000339806
LOC_Os01g36790.1	cysteine-rich RLK (RECEPTOR-like protein kinase) 2	1.6676	0.000188656
LOC_Os04g33600.1	alpha/beta-Hydrolases superfamily protein	1.66184	0.00865742
LOC_Os01g11940.1	PEBP (phosphatidylethanolamine-binding protein) family protein	1.65839	6.48969e-05
LOC_Os07g04190.1	Leucine-rich receptor-like protein kinase family protein	1.65824	0.000186063
LOC_Os12g12854.1		1.65645	0.000284839
LOC_Os01g71090.1	Eukaryotic aspartyl protease family protein	1.65637	0.00208652
LOC_Os04g10350.1	2-oxoglutarate (2OG) and Fe(II)-dependent oxygenase superfamily protein	1.65505	0.00103477
LOC_Os05g48770.1		1.65454	0.000265567
LOC_Os05g38490.1	O-fucosyltransferase family protein	1.65402	9.25293e-05
LOC_Os04g33460.1	starch branching enzyme 2.2	1.65321	0.00201722
LOC_Os12g41560.1		1.65188	0.0079485
LOC_Os01g70820.1	Photosystem II reaction center PsbP family protein	1.65158	0.00379957
LOC_Os07g07974.1	TESMIN/TSO1-like CXC 2	1.65088	0.000248759
LOC_Os10g38470.1	glutathione S-transferase TAU 18	1.64697	0.000280133
LOC_Os08g30780.1	ABC2 homolog 6	1.63779	0.000723711
LOC_Os01g71270.1	eukaryotic release factor 1-3	1.63774	0.000347828
LOC_Os02g15704.1		1.63716	0.000673859
LOC_Os04g34030.1	plant U-box 23	1.63712	0.0066288
LOC_Os12g44090.1	Leucine-rich repeat protein kinase family protein	1.63502	6.07982e-05
LOC_Os05g47650.1	related to ABI3/VP1 2	1.63463	0.00263937
LOC_Os06g04370.1	Leucine-rich repeat protein kinase family protein	1.63447	0.00116496
LOC_Os06g48950.1	auxin response factor 19	1.63422	1.29453e-05
LOC_Os04g28250.1	PHYTOCYSTATIN 2	1.63376	0.00511412
LOC_Os04g05650.1		1.63209	0.00503102
LOC_Os11g05320.1	Protein kinase superfamily protein	1.62355	0.0020209
LOC_Os08g26850.1	Plant protein of unknown function (DUF247)	1.62352	0.000504134
LOC_Os06g49060.1	Protein of unknown function, DUF547	1.62029	8.34547e-05
LOC_Os01g61990.1	Ankyrin repeat family protein	1.61931	0.0036999
LOC_Os11g37980.1	galacturonosyltransferase 4	1.61617	3.09203e-06
LOC_Os03g50810.1	transmembrane kinase 1	1.6158	1.49532e-05
LOC_Os03g51330.1	GRAS family transcription factor	1.61548	0.00413426
LOC_Os01g59100.1	UDP-Glycosyltransferase superfamily protein	1.61508	0.000613812
LOC_Os09g20910.1	conserved telomere maintenance component 1	1.61395	0.000146193
LOC_Os08g40150.2	AT hook motif DNA-binding family protein	1.61214	1.2523e-05
LOC_Os01g53840.1	protein kinase family protein / peptidoglycan-binding LysM domain-containing protein	1.61202	0.000374231
LOC_Os09g32840.1	purple acid phosphatase 27	1.61189	0.000350206
LOC_Os02g41460.1	Protein of unknown function (DUF640)	1.61189	0.00382384
LOC_Os01g64430.1	Ovate family protein	1.61075	0.00167857
LOC_Os10g39300.1	Eukaryotic aspartyl protease family protein	1.6105	0.00520442
LOC_Os08g03400.1		1.60988	0.000424852
LOC_Os10g36703.1	SAUR-like auxin-responsive protein family	1.60917	0.00793364
LOC_Os11g12330.1	NB-ARC domain-containing disease resistance protein	1.60511	0.00189325
LOC_Os01g05650.1	metallothionein 2A	1.60138	0.00473031
LOC_Os01g22336.1	Peroxidase superfamily protein	1.60061	2.68751e-07
LOC_Os04g55570.1	Plant protein of unknown function (DUF869)	1.59689	0.000166258
LOC_Os05g46350.1	IQ-domain 8	1.59627	0.00201569
LOC_Os07g45290.1	Cytochrome P450 superfamily protein	1.59554	0.00304697
LOC_Os06g49010.1	squamosa promoter binding protein-like 2	1.59169	0.00228269
LOC_Os09g25050.1	Pentatricopeptide repeat (PPR) superfamily protein	1.58984	0.000948756
LOC_Os03g25750.1	SNARE associated Golgi protein family	1.58817	0.00147066
LOC_Os04g34270.1	S-locus lectin protein kinase family protein	1.58479	0.00249199
LOC_Os05g42340.1		1.57238	0.000829621
LOC_Os10g33990.1	Protein of unknown function, DUF584	1.57178	0.00253608
LOC_Os09g26840.1		1.5705	0.00164329
LOC_Os12g22800.1		1.57028	0.000247339
LOC_Os05g35070.1	Protein of unknown function (DUF630 and DUF632)	1.56976	0.000198994
LOC_Os06g48250.1	P-loop containing nucleoside triphosphate hydrolases superfamily protein	1.56644	0.00122285
LOC_Os05g34270.1	BAK1-interacting receptor-like kinase 1	1.56598	0.00324234
LOC_Os12g02720.1	Protein of unknown function (DUF567)	1.56428	0.00823832
LOC_Os07g37820.1		1.56282	0.00301401
LOC_Os04g43910.1	auxin response factor 16	1.55841	0.00188135
LOC_Os11g32030.1	NAD(P)-binding Rossmann-fold superfamily protein	1.55831	0.00151221
LOC_Os03g13870.1		1.55731	0.00277099
LOC_Os03g19780.1	basic helix-loop-helix (bHLH) DNA-binding superfamily protein	1.55557	0.000668888
LOC_Os07g03025.1		1.55179	0.00135698
LOC_Os06g38990.1	Leucine-rich receptor-like protein kinase family protein	1.55027	0.00111768
LOC_Os02g33710.1	Pyridoxal phosphate (PLP)-dependent transferases superfamily protein	1.54832	0.00145062
LOC_Os09g19310.1	NB-ARC domain-containing disease resistance protein	1.5456	0.00538818
LOC_Os01g66850.1	Pectinacetylesterase family protein	1.53909	0.000787279
LOC_Os05g48590.1	indoleacetic acid-induced protein 8	1.53621	0.000119691
LOC_Os08g01400.1		1.53093	0.0070717
LOC_Os04g50950.1	peptide transporter 2	1.52566	0.00207685
LOC_Os06g11660.1	Phosphate-responsive 1 family protein	1.52447	0.00307017
LOC_Os09g38239.1	P-loop containing nucleoside triphosphate hydrolases superfamily protein	1.5237	0.00386524
LOC_Os01g20980.1	Plant invertase/pectin methylesterase inhibitor superfamily	1.52311	0.00696883
LOC_Os11g37260.1	Root hair defective 3 GTP-binding protein (RHD3)	1.52292	0.00269237
LOC_Os08g37390.1	CYCLIN D4;1	1.52037	8.36992e-05
LOC_Os10g39100.1	PLAC8 family protein	1.51791	0.00735094
LOC_Os07g12630.1	transcript elongation factor IIS	1.51625	0.00375832
LOC_Os01g62010.1	alpha/beta-Hydrolases superfamily protein	1.51562	0.00287593
LOC_Os06g45890.1	Homeodomain-like superfamily protein	1.51217	0.00246995
LOC_Os08g43410.1	Lateral root primordium (LRP) protein-related	1.50928	0.00600767
LOC_Os01g09384.1	ankyrin repeat family protein	1.50582	0.00934215
LOC_Os06g11240.1	12-oxophytodienoate reductase 2	1.50504	0.00238779
LOC_Os05g10980.1	Nucleotide excision repair, TFIIH, subunit TTDA	1.50446	0.000117173
LOC_Os06g45710.1	phosphoglycerate kinase	1.50355	4.72969e-05
LOC_Os01g60850.1	Plant protein of unknown function (DUF641)	1.50354	0.000297674
LOC_Os02g09960.1	Protein kinase superfamily protein	1.50252	0.00144731
LOC_Os01g58700.1		1.50248	0.00031063
LOC_Os02g32550.1		1.50234	0.000170465
LOC_Os10g42820.1	early-responsive to dehydration stress protein (ERD4)	1.50021	0.000179776
LOC_Os05g30990.1	zinc finger (C3HC4-type RING finger) family protein	1.50003	0.0003473
LOC_Os03g17210.1		1.49758	7.62392e-05
LOC_Os03g51470.1		1.49565	0.00307885
LOC_Os11g04409.2		1.49396	0.00794271
LOC_Os02g46380.3	purine permease 11	1.49227	0.00156356
LOC_Os08g45030.1	ATP binding cassette subfamily B1	1.49159	1.08237e-05
LOC_Os06g39880.1	Cytochrome P450 superfamily protein	1.49061	0.000507189
LOC_Os02g58000.1		1.48881	3.04813e-05
LOC_Os06g41710.1	Histidine kinase-, DNA gyrase B-, and HSP90-like ATPase family protein	1.48649	6.04415e-08
LOC_Os07g02980.1		1.48382	0.00749045
LOC_Os01g57730.1	Peroxidase superfamily protein	1.48135	0.00773371
LOC_Os02g01510.1	Lactate/malate dehydrogenase family protein	1.48099	0.0014338
LOC_Os04g30490.1	MATE efflux family protein	1.47884	0.00101336
LOC_Os03g55760.1	Homeodomain-like superfamily protein	1.47373	0.00718149
LOC_Os11g29210.1	RPM1 interacting protein 4	1.4731	0.00272444
LOC_Os01g45439.1		1.47115	0.00104325
LOC_Os06g10580.2	cyclic nucleotide-binding transporter 1	1.46685	0.00921301
LOC_Os02g40420.1		1.46675	0.000416971
LOC_Os01g10070.1		1.46583	0.000580542
LOC_Os02g54600.1	mitogen-activated protein kinase kinase 4	1.46508	0.000392972
LOC_Os01g62970.1		1.46484	0.00360072
LOC_Os03g54910.1	plasmodesmata callose-binding protein 3	1.4647	0.00438922
LOC_Os11g10550.1	LRR and NB-ARC domains-containing disease resistance protein	1.46244	5.47781e-05
LOC_Os09g32410.1	F-box/RNI-like superfamily protein	1.46151	0.00215542
LOC_Os05g34790.1	SWIB/MDM2 domain;Plus-3;GYF	1.46126	0.000282479
LOC_Os06g37620.1	U-box domain-containing protein kinase family protein	1.45929	0.0011013
LOC_Os02g51620.1	Glycosyl hydrolase family protein	1.45878	0.000581312
LOC_Os08g01150.1	Arabidopsis thaliana protein of unknown function (DUF821)	1.45462	0.00443403
LOC_Os01g14440.1	WRKY family transcription factor	1.4523	0.00690386
LOC_Os01g42330.1	NB-ARC domain-containing disease resistance protein	1.44891	0.00840328
LOC_Os01g04670.1		1.44645	0.00319465
LOC_Os05g12481.1		1.44564	0.0074501
LOC_Os09g39960.1	DYNAMIN-like 1E	1.44545	0.00224054
LOC_Os09g28520.1		1.44352	0.00100668
LOC_Os02g22130.1	Calcium-dependent lipid-binding (CaLB domain) family protein	1.43946	0.00897639
LOC_Os04g24140.1	Ribose 5-phosphate isomerase, type A protein	1.4393	0.000870853
LOC_Os01g55450.1	CBL-interacting protein kinase 12	1.43622	9.27935e-06
LOC_Os03g57640.1	alpha/beta-Hydrolases superfamily protein	1.4359	0.00205372
LOC_Os07g43120.1	BED zinc finger ;hAT family dimerisation domain	1.4317	0.000129142
LOC_Os05g01350.1	formin homology 1	1.42046	0.000273174
LOC_Os05g35580.1	GLN phosphoribosyl pyrophosphate amidotransferase 1	1.42044	0.000202674
LOC_Os08g39890.1	squamosa promoter binding protein-like 9	1.4202	0.0014155
LOC_Os06g05480.1		1.41982	0.000210332
LOC_Os07g43240.1	SKP1-like 9	1.41875	0.000133848
LOC_Os12g16720.1	cytochrome P450, family 83, subfamily B, polypeptide 1	1.41728	0.00291225
LOC_Os03g31510.1	Cystatin/monellin superfamily protein	1.41606	0.000278902
LOC_Os11g08100.1	Eukaryotic aspartyl protease family protein	1.41544	0.00169536
LOC_Os07g33050.1	Ubiquitin carboxyl-terminal hydrolase-related protein	1.41194	0.000221075
LOC_Os08g30510.1		1.40479	0.00467708
LOC_Os07g35580.1	cysteine-rich RLK (RECEPTOR-like protein kinase) 8	1.40369	7.0036e-06
LOC_Os05g27820.1	SEC14 cytosolic factor family protein / phosphoglyceride transfer family protein	1.40194	0.00756322
LOC_Os02g37309.1		1.4012	0.00908287
LOC_Os06g49000.1	Protein of unknown function (DUF594)	1.40086	0.00530402
LOC_Os09g21360.1		1.39986	1.41792e-06
LOC_Os02g45320.1	phloem protein 2-A13	1.39848	0.000561003
LOC_Os07g03070.1	Tetratricopeptide repeat (TPR)-like superfamily protein	1.39817	1.03483e-06
LOC_Os12g30040.1	Transmembrane amino acid transporter family protein	1.39512	0.00476012
LOC_Os02g09630.1		1.39453	0.000333672
LOC_Os01g10870.1	CBL-interacting protein kinase 12	1.3937	0.00224066
LOC_Os02g51930.1	UDP-Glycosyltransferase superfamily protein	1.39253	0.00718567
LOC_Os06g46160.1		1.39148	0.00142317
LOC_Os02g49960.1		1.39143	1.34138e-05
LOC_Os03g24950.1	Transcription elongation factor (TFIIS) family protein	1.39053	0.00117827
LOC_Os10g40740.1	basic helix-loop-helix (bHLH) DNA-binding superfamily protein	1.38999	0.00610886
LOC_Os03g40540.1	brassinosteroid-6-oxidase 2	1.38788	0.000865817
LOC_Os04g43990.1	Protein of unknown function, DUF584	1.38762	0.00730108
LOC_Os02g38130.1	NAC domain containing protein 44	1.38558	0.000322229
LOC_Os02g30650.1	Heavy metal transport/detoxification superfamily protein	1.38534	0.00389018
LOC_Os07g33270.1	Protein of unknown function, DUF584	1.38532	0.00277991
LOC_Os06g01810.1		1.38161	0.00197791
LOC_Os05g50730.1		1.3741	0.00170518
LOC_Os11g08940.1	RNA polymerases N / 8 kDa subunit	1.37333	5.317e-06
LOC_Os05g08010.1	F-box family protein	1.37289	0.000508341
LOC_Os03g16350.1	Predicted AT-hook DNA-binding family protein	1.37261	0.000135296
LOC_Os06g50100.1	Protein kinase superfamily protein	1.37253	0.000502285
LOC_Os11g07950.1		1.37092	0.0014476
LOC_Os07g35380.1	cysteine-rich RLK (RECEPTOR-like protein kinase) 10	1.37055	0.0030584
LOC_Os03g42760.1	RING/U-box superfamily protein	1.3703	0.0004529
LOC_Os02g45170.1	Serine/threonine-protein kinase WNK (With No Lysine)-related	1.37028	4.68705e-05
LOC_Os06g48065.1	RING/U-box superfamily protein	1.36979	0.00334226
LOC_Os06g25250.1	RNAse II-like 1	1.36888	0.00118799
LOC_Os09g32210.1	pumilio 1	1.36564	4.96033e-05
LOC_Os10g39520.1	Seven transmembrane MLO family protein	1.36562	0.000178772
LOC_Os01g41890.1	NB-ARC domain-containing disease resistance protein	1.36538	0.003148
LOC_Os09g30200.1	Domain of unknown function (DUF2431)	1.36244	0.00200065
LOC_Os12g03899.1	zinc induced facilitator-like 2	1.36196	0.00542725
LOC_Os02g58390.1	Leucine-rich repeat protein kinase family protein	1.36112	0.000625708
LOC_Os06g08280.1	Protein kinase superfamily protein with octicosapeptide/Phox/Bem1p domain	1.35811	1.48504e-06
LOC_Os03g45870.1		1.35773	4.71005e-05
LOC_Os04g39420.1	phosphofructokinase 2	1.35399	1.1397e-05
LOC_Os05g30970.1	Calcium-dependent phospholipid-binding Copine family protein	1.35224	0.00681121
LOC_Os11g37050.1	NB-ARC domain-containing disease resistance protein	1.35222	0.000312982
LOC_Os03g13930.1	subtilisin-like serine protease 2	1.35173	0.000524926
LOC_Os07g29290.1	expansin-like A1	1.34514	0.000131196
LOC_Os07g31720.1	Calcium-dependent lipid-binding (CaLB domain) family protein	1.34341	2.81172e-05
LOC_Os03g01720.1	RING/U-box superfamily protein	1.34325	0.000190351
LOC_Os05g49300.1	SufE/NifU family protein	1.34289	0.00023309
LOC_Os01g55720.1		1.34193	0.000938044
LOC_Os05g11260.2		1.34128	0.0052447
LOC_Os04g44870.1	Calcium-dependent lipid-binding (CaLB domain) family protein	1.33881	0.00131603
LOC_Os02g01380.1	Duplicated homeodomain-like superfamily protein	1.33771	0.00053956
LOC_Os08g40240.1	CP12 domain-containing protein 3	1.33762	0.00505457
LOC_Os06g05940.1	Arabidopsis thaliana protein of unknown function (DUF821)	1.33714	0.00159187
LOC_Os06g01350.1	HXXXD-type acyl-transferase family protein	1.33485	0.000414821
LOC_Os01g04160.1		1.33414	0.000219607
LOC_Os01g72009.1		1.3341	0.000616098
LOC_Os03g56060.1	Cellulose-synthase-like C12	1.33327	0.00497184
LOC_Os02g48860.1	Eukaryotic aspartyl protease family protein	1.33186	0.000787488
LOC_Os11g32780.1		1.33111	0.00812384
LOC_Os05g37350.1	demeter-like 1	1.32877	5.55105e-05
LOC_Os04g58720.1	C2 calcium/lipid-binding plant phosphoribosyltransferase family protein	1.32851	0.000227842
LOC_Os02g13360.1	haloacid dehalogenase-like hydrolase family protein	1.32789	0.0021104
LOC_Os02g35490.1	Seven transmembrane MLO family protein	1.32661	0.00556213
LOC_Os02g46180.1	Protein of unknown function (DUF581)	1.32646	0.00460202
LOC_Os10g07470.1		1.32478	0.000169173
LOC_Os07g05700.1		1.3225	0.00333447
LOC_Os02g18640.1		1.32203	0.00347297
LOC_Os11g01480.1	myb-like HTH transcriptional regulator family protein	1.32136	0.00874959
LOC_Os07g08320.1	RNA-binding (RRM/RBD/RNP motifs) family protein	1.32032	0.00126159
LOC_Os03g23050.1	Stabilizer of iron transporter SufD / Polynucleotidyl transferase	1.31835	0.000485805
LOC_Os08g37432.1	MATE efflux family protein	1.31591	0.00117127
LOC_Os12g13110.1	SLOW GROWTH 1	1.3128	0.000194479
LOC_Os03g52760.1	pfkB-like carbohydrate kinase family protein	1.30596	0.000324509
LOC_Os06g39640.1	Stabilizer of iron transporter SufD / Polynucleotidyl transferase	1.30462	7.11567e-05
LOC_Os09g30280.1	galacturonosyltransferase 4	1.30444	0.00112438
LOC_Os01g72970.1	Protein of unknown function (DUF630 and DUF632)	1.3021	0.00714559
LOC_Os01g22370.1	Peroxidase superfamily protein	1.29868	0.00115285
LOC_Os03g14730.1	alpha/beta-Hydrolases superfamily protein	1.29862	7.56071e-05
LOC_Os06g49100.1	leucine-rich repeat/extensin 2	1.29862	0.0011011
LOC_Os03g29240.1	DC1 domain-containing protein	1.29845	0.00201441
LOC_Os07g31650.1	Ring/U-Box superfamily protein	1.29812	8.40542e-06
LOC_Os01g04450.1	Protein kinase superfamily protein	1.29812	0.000319974
LOC_Os01g61980.1		1.29769	0.00792365
LOC_Os02g54650.1	diacylglycerol kinase 7	1.29724	0.00401493
LOC_Os01g39680.2		1.29689	0.00595035
LOC_Os01g20110.1		1.29662	0.000260532
LOC_Os04g33590.1	alpha/beta-Hydrolases superfamily protein	1.29609	0.000885411
LOC_Os03g50780.1	RING/FYVE/PHD zinc finger superfamily protein	1.29579	0.000606908
LOC_Os02g33560.1	bZIP protein	1.29424	0.00218783
LOC_Os09g34180.1	formin homology 1	1.29421	0.00174687
LOC_Os01g62870.1	NAD(P)-linked oxidoreductase superfamily protein	1.29381	0.00290752
LOC_Os02g12560.1		1.29248	2.73835e-05
LOC_Os04g49320.1	P-loop containing nucleoside triphosphate hydrolases superfamily protein	1.29027	0.00402129
LOC_Os01g42410.1	pleiotropic drug resistance 12	1.28896	0.00578407
LOC_Os08g07840.1	polymerase gamma 2	1.28788	6.54481e-05
LOC_Os02g42910.1	shortage in chiasmata 1	1.28616	7.74627e-05
LOC_Os12g24490.1	RING/U-box superfamily protein	1.28592	0.00121789
LOC_Os09g20460.1	VQ motif-containing protein	1.28299	0.00083056
LOC_Os08g08680.1		1.28282	0.00515569
LOC_Os05g48690.1	sequence-specific DNA binding transcription factors	1.28203	0.00090791
LOC_Os03g15250.1	receptor lectin kinase	1.28167	0.00450999
LOC_Os10g07340.1		1.28155	0.00112891
LOC_Os03g18810.1	Pyridoxal phosphate (PLP)-dependent transferases superfamily protein	1.27802	2.12756e-05
LOC_Os01g03950.1	alpha-xylosidase 1	1.27736	0.00737274
LOC_Os05g45340.1	AAA-type ATPase family protein	1.27507	0.000809295
LOC_Os02g16060.1	NB-ARC domain-containing disease resistance protein	1.27335	0.00530847
LOC_Os01g54300.1	Glycosyl hydrolase superfamily protein	1.2719	0.00818999
LOC_Os11g04570.1	scarecrow-like 3	1.27183	0.000591952
LOC_Os08g40930.1	isoamylase 1	1.27004	9.42286e-05
LOC_Os04g45460.1	plasmodesmata-located protein 8	1.26883	0.000367918
LOC_Os01g20940.1	dual specificity protein phosphatase family protein	1.26603	2.88444e-06
LOC_Os02g58080.1	sucrose transporter 2	1.2641	0.00501389
LOC_Os06g12280.1	Nucleotide-diphospho-sugar transferases superfamily protein	1.25926	0.000443861
LOC_Os05g44270.1	VQ motif-containing protein	1.25763	0.000369372
LOC_Os02g52260.1		1.25354	7.3414e-05
LOC_Os10g28000.1	glutathione reductase	1.25031	0.0049367
LOC_Os12g43640.1	Leucine-rich receptor-like protein kinase family protein	1.24885	5.13768e-05
LOC_Os11g33050.1		1.24876	0.0017393
LOC_Os11g04840.1	Phosphatidylinositol-4-phosphate 5-kinase family protein	1.24488	0.00190033
LOC_Os03g41460.1	Protein kinase superfamily protein	1.24369	0.000894168
LOC_Os04g52820.1		1.2432	0.000661901
LOC_Os01g45640.1		1.24231	0.000143559
LOC_Os01g67510.1	recA DNA recombination family protein	1.24039	2.34225e-05
LOC_Os04g03980.1	YUCCA 3	1.23883	0.00415149
LOC_Os01g62584.1		1.23842	0.000152089
LOC_Os04g59260.1	Peroxidase superfamily protein	1.23758	0.00564491
LOC_Os03g04830.1		1.23741	2.66755e-06
LOC_Os01g03490.1	Heavy metal transport/detoxification superfamily protein	1.23655	1.4256e-05
LOC_Os11g35330.1	protein kinase family protein / peptidoglycan-binding LysM domain-containing protein	1.23141	0.00392498
LOC_Os04g39780.1	AMP-dependent synthetase and ligase family protein	1.23092	4.36262e-05
LOC_Os07g04150.1	Protein of unknown function (DUF1005)	1.23079	0.00113422
LOC_Os06g14530.1		1.22865	0.000676246
LOC_Os03g15550.1	phosphatidylinositol-4-phosphate 5-kinase 1	1.22796	0.00128968
LOC_Os01g02040.1	Protein kinase superfamily protein	1.22752	0.00314851
LOC_Os01g10040.1	cytochrome P450, family 90, subfamily D, polypeptide 1	1.21691	0.00102412
LOC_Os07g35330.1	cysteine-rich RLK (RECEPTOR-like protein kinase) 10	1.21238	0.000252021
LOC_Os03g49380.1	PLAT/LH2 domain-containing lipoxygenase family protein	1.21176	0.00652171
LOC_Os01g47560.1	WRKY DNA-binding protein 28	1.21171	0.00148034
LOC_Os04g42784.1	MUTL protein homolog 1	1.21139	4.35866e-06
LOC_Os04g56110.2	S-domain-2 5	1.2095	0.00816401
LOC_Os01g57250.1		1.20746	8.22697e-05
LOC_Os04g57850.1	acyl activating enzyme 5	1.20676	0.000141404
LOC_Os04g59150.1	Peroxidase superfamily protein	1.20586	0.0022522
LOC_Os10g03540.1	Ribosomal protein L7Ae/L30e/S12e/Gadd45 family protein	1.20407	2.99423e-05
LOC_Os04g55700.1	small RNA degrading nuclease 3	1.20228	8.28064e-05
LOC_Os06g44880.1	RNA-directed DNA polymerase (reverse transcriptase)	1.20163	0.000989907
LOC_Os01g41750.1	disease resistance family protein / LRR family protein	1.20126	0.00141689
LOC_Os08g42720.1	Eukaryotic protein of unknown function (DUF914)	1.20106	5.43725e-05
LOC_Os09g39020.1	DCD (Development and Cell Death) domain protein	1.20017	5.76324e-05
LOC_Os03g12470.1	Protein kinase superfamily protein	1.19954	0.000472967
LOC_Os08g19140.1	adenylate kinase family protein	1.19925	0.000473468
LOC_Os10g41220.1	U-box domain-containing protein kinase family protein	1.199	0.00323707
LOC_Os03g01990.1	Peptidoglycan-binding LysM domain-containing protein	1.19882	0.00946238
LOC_Os01g63870.1	nucleobase-ascorbate transporter 12	1.1983	0.00182661
LOC_Os03g50450.1	receptor-like kinase 1	1.19787	0.000327003
LOC_Os04g02120.1	Disease resistance protein (CC-NBS-LRR class) family	1.19706	0.000167794
LOC_Os03g21030.1	Arabidopsis NAC domain containing protein 87	1.19602	0.00146729
LOC_Os07g38230.1	Chaperonin-like RbcX protein	1.19195	0.00724433
LOC_Os10g41120.1		1.18768	0.000120533
LOC_Os02g32970.1	alpha/beta-Hydrolases superfamily protein	1.18621	0.00283317
LOC_Os09g03630.1	ankyrin repeat family protein	1.18456	0.00217968
LOC_Os01g06660.1	Thiamine pyrophosphate dependent pyruvate decarboxylase family protein	1.18204	0.000281252
LOC_Os02g51119.2		1.18198	0.00239494
LOC_Os04g28040.1	kinase interacting family protein	1.1815	1.6251e-05
LOC_Os02g18000.1	LRR and NB-ARC domains-containing disease resistance protein	1.18041	0.0029124
LOC_Os09g29100.1	CYCLIN D4;1	1.17956	0.00234115
LOC_Os07g01560.1	sugar transporter 1	1.17904	0.00463687
LOC_Os12g03740.1	phloem protein 2-B10	1.17902	0.00695765
LOC_Os05g32270.1	Integrase-type DNA-binding superfamily protein	1.17619	0.00062292
LOC_Os04g45980.1		1.17524	0.0022307
LOC_Os05g01030.1	ATPase E1-E2 type family protein / haloacid dehalogenase-like hydrolase family protein	1.17523	0.00447608
LOC_Os02g56480.1	Octicosapeptide/Phox/Bem1p family protein	1.17406	0.000287346
LOC_Os07g48229.1	vacuolar sorting receptor homolog 1	1.172	0.00183451
LOC_Os03g07270.1		1.17016	0.000257404
LOC_Os09g30438.1		1.17008	0.00847718
LOC_Os09g21340.1	Xanthine/uracil permease family protein	1.16956	7.48792e-06
LOC_Os01g41550.1	Eukaryotic aspartyl protease family protein	1.16884	0.00395849
LOC_Os03g29250.1	SPX domain gene 3	1.16876	0.00237337
LOC_Os03g24040.1	Protein with RING/U-box and TRAF-like domains	1.16768	8.28462e-05
LOC_Os04g36580.1	cysteine-rich RLK (RECEPTOR-like protein kinase) 8	1.16578	0.00663144
LOC_Os03g55420.1	Peroxidase superfamily protein	1.16472	0.00227942
LOC_Os04g58730.1	AT hook motif DNA-binding family protein	1.16466	0.00040819
LOC_Os04g52900.2	multidrug resistance-associated protein 2	1.16201	0.00774044
LOC_Os03g64070.1	lysine decarboxylase family protein	1.16062	0.00556571
LOC_Os03g56860.1		1.15996	0.00287747
LOC_Os05g02450.2	Protein of unknown function (DUF1635)	1.15613	0.00370046
LOC_Os09g03110.1	Polynucleotidyl transferase, ribonuclease H-like superfamily protein	1.15527	0.00339643
LOC_Os09g24330.1	Protein kinase superfamily protein	1.15409	0.00315036
LOC_Os02g50820.1	Xanthine/uracil permease family protein	1.15351	0.00238535
LOC_Os10g03730.1	F-box/RNI-like superfamily protein	1.15273	0.000251376
LOC_Os06g40590.1		1.15135	0.000378584
LOC_Os06g21550.1	Thioredoxin superfamily protein	1.15	0.000705354
LOC_Os01g39830.1	beta galactosidase 1	1.14758	1.85348e-05
LOC_Os01g56870.1		1.14629	0.000336602
LOC_Os09g36810.1	glycosyl hydrolase family 35 protein	1.14381	0.000356162
LOC_Os09g29490.1	Peroxidase superfamily protein	1.14219	0.00555923
LOC_Os07g48890.1	poly(A) polymerase 3	1.14205	0.000843639
LOC_Os03g45270.1	HSP20-like chaperones superfamily protein	1.14024	0.000430363
LOC_Os10g40730.1	expansin B2	1.14017	0.00759868
LOC_Os06g45280.1	Protein kinase superfamily protein	1.13803	0.00348818
LOC_Os11g06234.1	LRR and NB-ARC domains-containing disease resistance protein	1.13697	0.00831225
LOC_Os07g39620.1	Calcium-dependent lipid-binding (CaLB domain) family protein	1.13586	0.000138741
LOC_Os01g60700.1	Protein kinase superfamily protein	1.1358	0.00160859
LOC_Os07g42310.1	Lung seven transmembrane receptor family protein	1.13556	0.000174716
LOC_Os02g51160.1	Protein of unknown function (DUF616)	1.13408	0.000464859
LOC_Os12g38560.1		1.13296	0.00129324
LOC_Os09g39620.1	U-box domain-containing protein kinase family protein	1.12794	0.0018207
LOC_Os05g33730.1	alpha/beta-Hydrolases superfamily protein	1.12473	0.000692691
LOC_Os07g41180.1	Nuclear transport factor 2 (NTF2) family protein with RNA binding (RRM-RBD-RNP motifs) domain	1.12374	0.000172865
LOC_Os01g52050.1	Leucine-rich receptor-like protein kinase family protein	1.12233	8.1772e-05
LOC_Os08g38320.1	D6 protein kinase like 2	1.12021	0.00234538
LOC_Os04g33810.1	RNA binding (RRM/RBD/RNP motifs) family protein	1.11863	0.00860702
LOC_Os09g29404.1	isoamylase 3	1.11832	0.000178224
LOC_Os04g35130.1		1.11284	4.25545e-05
LOC_Os03g59774.1		1.1127	0.000401099
LOC_Os05g11428.1		1.11201	0.000279729
LOC_Os02g12010.1	Leucine-rich repeat protein kinase family protein	1.11186	0.00161874
LOC_Os01g46380.1	ketol-acid reductoisomerase	1.10971	0.00125795
LOC_Os04g35940.1	F-box/RNI-like superfamily protein	1.10966	0.00242973
LOC_Os07g25460.1	Ankyrin repeat family protein	1.10937	0.000615658
LOC_Os02g49950.1	ARM repeat superfamily protein	1.10874	0.00854552
LOC_Os07g09610.1	SNF1 kinase homolog 11	1.1071	0.00121515
LOC_Os05g45810.1	Calcium-binding EF-hand family protein	1.10693	0.000630226
LOC_Os01g06510.1	Arginyl-tRNA synthetase, class Ic	1.10671	0.00166175
LOC_Os01g62390.1	O-fucosyltransferase family protein	1.10655	1.39855e-06
LOC_Os01g59320.1	las1-like family protein	1.10651	0.000581863
LOC_Os02g56320.1	UDP-Glycosyltransferase superfamily protein	1.10599	0.000490932
LOC_Os03g44420.1	Tubulin/FtsZ family protein	1.10585	0.00170741
LOC_Os02g38320.1	BTB and TAZ domain protein 1	1.10383	0.00205361
LOC_Os01g52610.1	Uncharacterised protein family (UPF0497)	1.1019	0.000216887
LOC_Os05g41290.1	NB-ARC domain-containing disease resistance protein	1.10168	0.00365509
LOC_Os01g03914.2	Cation efflux family protein	1.09959	0.00645001
LOC_Os05g48870.1	Transcriptional factor B3 family protein / auxin-responsive factor AUX/IAA-related	1.09912	0.000642469
LOC_Os01g34610.1	kinase interacting family protein	1.09892	0.00259637
LOC_Os04g35540.1	bidirectional amino acid transporter 1	1.09608	0.000910974
LOC_Os02g30714.1	hydroxysteroid dehydrogenase 1	1.09407	0.00467096
LOC_Os08g43180.1	Pyridoxal phosphate (PLP)-dependent transferases superfamily protein	1.09352	0.00781944
LOC_Os07g08430.1	Aldolase-type TIM barrel family protein	1.09181	0.00634251
LOC_Os01g62650.2	pumilio 1	1.09094	0.00142516
LOC_Os02g37920.1	DNA mismatch repair protein, putative	1.08981	4.01517e-06
LOC_Os05g11064.1		1.08852	0.000358437
LOC_Os03g43860.1	SNF7 family protein	1.08843	0.00503656
LOC_Os09g32330.1		1.08588	0.00311942
LOC_Os11g03900.1	glutamine-fructose-6-phosphate transaminase (isomerizing)s;sugar binding;transaminases	1.08443	0.00186238
LOC_Os02g47830.1		1.08358	0.00077487
LOC_Os01g07120.2	Integrase-type DNA-binding superfamily protein	1.08257	0.00296319
LOC_Os10g35750.1	Tetratricopeptide repeat (TPR)-like superfamily protein	1.08176	0.000649836
LOC_Os02g47420.1	RHO guanyl-nucleotide exchange factor 14	1.08061	0.00319566
LOC_Os02g45250.1	Homeobox-leucine zipper family protein / lipid-binding START domain-containing protein	1.07859	0.00234097
LOC_Os04g38980.1	Pentatricopeptide repeat (PPR) superfamily protein	1.07831	4.74832e-05
LOC_Os04g54080.1	S-locus lectin protein kinase family protein	1.07733	0.00634873
LOC_Os07g33720.1	NB-ARC domain-containing disease resistance protein	1.0773	0.00145169
LOC_Os11g03910.1	DHHC-type zinc finger family protein	1.07614	0.00263823
LOC_Os06g40860.1	Pentatricopeptide repeat (PPR-like) superfamily protein	1.07524	0.000400478
LOC_Os10g33210.1	peptide transporter 3	1.0752	0.00077029
LOC_Os01g49120.1	MATE efflux family protein	1.07373	1.88544e-05
LOC_Os02g32980.1	RmlC-like cupins superfamily protein	1.07193	0.00779461
LOC_Os02g44380.2	WD-40 repeat family protein / beige-related	1.07129	0.000949886
LOC_Os05g25350.1	Malectin/receptor-like protein kinase family protein	1.07022	0.000404404
LOC_Os08g04180.1	tryptophan synthase beta-subunit 2	1.06945	0.00499022
LOC_Os01g54240.1		1.06941	0.000102922
LOC_Os01g17240.1	phosphate transporter 4;1	1.06881	0.00482265
LOC_Os03g61120.1	anthranilate synthase alpha subunit 1	1.06881	5.03095e-05
LOC_Os03g08070.3	P-type ATPase of Arabidopsis 2	1.06843	0.00843519
LOC_Os04g46220.1	ethylene responsive element binding factor 2	1.0681	0.00576653
LOC_Os06g36940.1	SMAD/FHA domain-containing protein	1.06663	0.000435462
LOC_Os05g12260.1	regulatory components of ABA receptor 3	1.06541	0.000834137
LOC_Os06g50900.1	basic helix-loop-helix (bHLH) DNA-binding superfamily protein	1.06225	0.00180829
LOC_Os09g28060.1	Histone H3 K4-specific methyltransferase SET7/9 family protein	1.06188	0.00296837
LOC_Os04g57630.1	phytosulfokin receptor 1	1.06089	0.00320918
LOC_Os11g03200.1		1.05937	0.000119692
LOC_Os07g43810.1	chloroplast RNA-binding protein 29	1.05669	7.98409e-05
LOC_Os06g47760.1	Leucine-rich receptor-like protein kinase family protein	1.05609	0.00157635
LOC_Os07g41080.1	alpha/beta-Hydrolases superfamily protein	1.05456	0.00139025
LOC_Os06g38670.1	Leucine-rich repeat protein kinase family protein	1.05428	0.00506066
LOC_Os04g01590.1	arginase	1.05286	1.49027e-05
LOC_Os04g32620.1	Integrase-type DNA-binding superfamily protein	1.05159	0.000848837
LOC_Os02g49820.1	RNA-binding (RRM/RBD/RNP motifs) family protein	1.05022	0.00162696
LOC_Os10g25550.1	Protein kinase superfamily protein	1.04953	1.74353e-05
LOC_Os03g55010.1	UDP-Glycosyltransferase superfamily protein	1.04732	0.00418966
LOC_Os10g27470.1	RNA-binding KH domain-containing protein	1.04665	0.00632711
LOC_Os09g06740.1	RING/U-box superfamily protein	1.04662	0.00297196
LOC_Os08g14390.1	O-Glycosyl hydrolases family 17 protein	1.04613	0.00542704
LOC_Os07g23210.1	BED zinc finger ;hAT family dimerisation domain	1.04555	0.00090659
LOC_Os09g32320.1	O-fucosyltransferase family protein	1.04529	0.00616452
LOC_Os01g66510.1	Seven transmembrane MLO family protein	1.04448	0.00509553
LOC_Os09g29510.1	wall associated kinase 3	1.04372	0.00844654
LOC_Os01g17320.1	PENTATRICOPEPTIDE REPEAT 596	1.04209	0.00556863
LOC_Os06g09570.1	Nucleolar GTP-binding protein	1.04063	0.0014588
LOC_Os10g30530.1	receptor lectin kinase	1.03747	0.00440737
LOC_Os05g50090.1	2-oxoglutarate (2OG) and Fe(II)-dependent oxygenase superfamily protein	1.03409	0.00314069
LOC_Os06g46030.1	Protein of unknown function (DUF640)	1.03331	0.00619824
LOC_Os12g27060.1	Pentatricopeptide repeat (PPR) superfamily protein	1.03325	5.91392e-05
LOC_Os04g37660.1	Protein phosphatase 2C family protein	1.03322	0.000165112
LOC_Os05g15150.1	ATP binding;leucine-tRNA ligases;aminoacyl-tRNA ligases;nucleotide binding;ATP binding;aminoacyl-tRNA ligases	1.03246	0.00630551
LOC_Os03g25400.1	pyruvate dehydrogenase kinase	1.03145	0.00118207
LOC_Os04g48840.1	Transmembrane proteins 14C	1.03118	0.000134119
LOC_Os04g53720.1	SNF2 domain-containing protein / helicase domain-containing protein / zinc finger protein-related	1.02753	0.00772273
LOC_Os09g29420.1		1.02691	1.68927e-05
LOC_Os10g33970.1	dsRNA-binding protein 2	1.0254	0.000263749
LOC_Os06g04360.1		1.02352	0.00213612
LOC_Os04g47870.2	Stabilizer of iron transporter SufD / Polynucleotidyl transferase	1.01936	0.007177
LOC_Os07g33310.1	MATE efflux family protein	1.0176	0.00138229
LOC_Os10g36710.1	CDPK-related kinase 3	1.01748	7.86594e-05
LOC_Os11g18830.1	spliceosome protein-related	1.01744	0.0021995
LOC_Os04g38880.1	Dynein light chain type 1 family protein	1.01613	0.0054968
LOC_Os08g41750.1	Galactose oxidase/kelch repeat superfamily protein	1.01454	0.00431022
LOC_Os11g15520.1	Subtilase family protein	1.01412	0.000273611
LOC_Os04g58250.1	Protein kinase superfamily protein	1.01389	0.000855446
LOC_Os01g54350.1	Protein kinase superfamily protein	1.01238	0.00606569
LOC_Os12g36620.1	Pentatricopeptide repeat (PPR) superfamily protein	1.01204	0.000575159
LOC_Os03g47120.1	CBS domain-containing protein with a domain of unknown function (DUF21)	1.01192	5.70855e-05
LOC_Os04g44770.1	Transcription factor TFIIIC, tau55-related protein	1.01183	0.000641349
LOC_Os06g08110.1	Major facilitator superfamily protein	1.00823	0.000262492
LOC_Os12g08030.1		1.00815	5.90036e-05
LOC_Os05g37410.1	HhH-GPD base excision DNA repair family protein	1.00787	0.00020098
LOC_Os04g55420.1	receptor like protein 14	1.0073	0.000406178
LOC_Os12g06464.1	RING/FYVE/PHD zinc finger superfamily protein	1.00637	0.00734025
LOC_Os10g41020.1	2-oxoglutarate (2OG) and Fe(II)-dependent oxygenase superfamily protein	1.00606	0.000603146
LOC_Os07g39310.1	C2H2-like zinc finger protein	1.00561	5.0309e-05
LOC_Os02g21260.1	RNI-like superfamily protein	1.00532	0.000897695
LOC_Os11g01830.1	Staphylococcal nuclease homologue	1.00404	0.00396245
LOC_Os12g05420.1	IQ calmodulin-binding motif family protein	1.0035	0.00493952
LOC_Os06g15420.1	asparagine synthetase 3	1.00336	8.74857e-06
LOC_Os01g10610.1	BES1/BZR1 homolog 4	1.00032	0.000320647
LOC_Os05g35460.1	SEC14 cytosolic factor family protein / phosphoglyceride transfer family protein	-1.00018	2.97875e-05
LOC_Os05g39520.1	S-adenosyl-L-methionine-dependent methyltransferases superfamily protein	-1.00115	0.000461469
LOC_Os06g36740.1	N-MYC downregulated-like 1	-1.00266	1.5379e-05
LOC_Os01g63050.1		-1.00317	0.00208734
LOC_Os03g50885.1	actin-11	-1.00573	0.00767724
LOC_Os03g60090.1	methylenetetrahydrofolate reductase 2	-1.0113	0.00697562
LOC_Os01g71100.1		-1.01251	8.16014e-05
LOC_Os01g05670.1	3-oxo-5-alpha-steroid 4-dehydrogenase family protein	-1.01463	0.00117265
LOC_Os05g11130.1	cytochrome P450, family 90, subfamily D, polypeptide 1	-1.01959	0.00937818
LOC_Os01g71710.1	bidirectional amino acid transporter 1	-1.02095	0.000134544
LOC_Os04g42130.1	Major facilitator superfamily protein	-1.02163	0.00579136
LOC_Os06g47220.1	Protein of unknown function (DUF3511)	-1.03011	0.00216525
LOC_Os01g07780.1	Embryo-specific protein 3, (ATS3)	-1.03087	0.00151246
LOC_Os11g37774.1	NB-ARC domain-containing disease resistance protein	-1.0318	0.00147903
LOC_Os02g22190.1	Glycosyltransferase family 61 protein	-1.03301	1.04921e-06
LOC_Os02g09490.1	GroES-like zinc-binding alcohol dehydrogenase family protein	-1.0335	0.00213884
LOC_Os11g30620.1		-1.03388	0.00456441
LOC_Os08g04830.2		-1.03556	0.000205752
LOC_Os05g23130.1		-1.03564	0.0014299
LOC_Os05g47790.1		-1.03671	0.00591572
LOC_Os02g06810.1	cysteine-rich RLK (RECEPTOR-like protein kinase) 8	-1.04219	0.00558488
LOC_Os01g18170.1	germin-like protein subfamily 2 member 2 precursor	-1.04328	0.00228232
LOC_Os04g52140.1	Protein kinase superfamily protein	-1.04347	0.00126702
LOC_Os09g38920.1	senescence-associated gene 12	-1.04618	0.00834105
LOC_Os08g01310.1	PLC-like phosphodiesterases superfamily protein	-1.04726	9.04116e-06
LOC_Os08g08110.1	diacylglycerol kinase 5	-1.04772	0.00069731
LOC_Os09g28510.1	Calcium-binding EF-hand family protein	-1.05023	0.00324416
LOC_Os03g18350.1	ARM repeat superfamily protein	-1.05034	0.00540942
LOC_Os07g01310.1	glutamate receptor 3.4	-1.05154	5.54156e-05
LOC_Os08g30070.1	Protein of unknown function (DUF810)	-1.05188	0.00321417
LOC_Os11g15190.1	NB-ARC domain-containing disease resistance protein	-1.05228	0.00189795
LOC_Os05g36960.1	NIMA (never in mitosis, gene A)-related 6	-1.05627	0.00522893
LOC_Os01g59410.1	sigma factor binding protein 1	-1.06116	0.00603154
LOC_Os02g05710.1	Protein of unknown function (DUF1644)	-1.06287	0.000286178
LOC_Os10g41340.1	alpha/beta-Hydrolases superfamily protein	-1.06356	6.40176e-05
LOC_Os01g25630.1	NB-ARC domain-containing disease resistance protein	-1.06645	0.00148188
LOC_Os09g35910.1	homeobox 7	-1.0681	0.000401084
LOC_Os03g62270.1	MATE efflux family protein	-1.07157	0.00347438
LOC_Os03g63510.1	Tetratricopeptide repeat (TPR)-like superfamily protein	-1.07271	0.00051764
LOC_Os03g20410.1	small and basic intrinsic protein 2;1	-1.07329	0.00289956
LOC_Os03g58330.1	basic helix-loop-helix (bHLH) DNA-binding superfamily protein	-1.07511	0.00287613
LOC_Os02g22380.1	Glycosyltransferase family 61 protein	-1.07762	0.0038819
LOC_Os12g07480.1	TCP family transcription factor	-1.07891	0.00927431
LOC_Os06g50340.1	Leucine-rich receptor-like protein kinase family protein	-1.07993	0.00176168
LOC_Os06g45500.1	copper-exporting ATPase / responsive-to-antagonist 1 / copper-transporting ATPase (RAN1)	-1.08107	2.03064e-06
LOC_Os06g36480.1	NAC domain containing protein 75	-1.08204	0.000930873
LOC_Os01g05810.1	gamma-glutamyl transpeptidase 4	-1.08597	0.00459618
LOC_Os07g47460.1		-1.08865	0.00294245
LOC_Os04g11040.1		-1.08877	0.00408315
LOC_Os10g29620.1	Protein kinase superfamily protein	-1.0967	0.00149097
LOC_Os04g33880.1	HVA22-like protein G	-1.09724	0.00909696
LOC_Os05g36160.2	G-box binding factor 4	-1.10319	0.00556541
LOC_Os11g35340.1	S-adenosyl-L-methionine-dependent methyltransferases superfamily protein	-1.10407	0.00209498
LOC_Os09g15840.1	Disease resistance protein (CC-NBS-LRR class) family	-1.10579	0.0042056
LOC_Os11g44660.1	cysteine-rich RLK (RECEPTOR-like protein kinase) 34	-1.11016	0.00142934
LOC_Os04g47520.1	O-fucosyltransferase family protein	-1.11025	0.00425593
LOC_Os04g42690.1	UDP-Glycosyltransferase superfamily protein	-1.11068	0.00378481
LOC_Os09g02650.1	P-loop containing nucleoside triphosphate hydrolases superfamily protein	-1.11183	0.00335027
LOC_Os07g43070.1		-1.11245	0.000784504
LOC_Os06g08710.1	Leucine-rich receptor-like protein kinase family protein	-1.11322	0.00224069
LOC_Os01g71220.1	hydroxyproline-rich glycoprotein family protein	-1.11442	0.00434345
LOC_Os02g35190.1	chloride channel C	-1.11594	0.00371748
LOC_Os07g43940.1	O-Glycosyl hydrolases family 17 protein	-1.11767	0.00161399
LOC_Os07g45490.1	ARM repeat superfamily protein	-1.11793	0.00586909
LOC_Os02g52190.1	basic helix-loop-helix (bHLH) DNA-binding superfamily protein	-1.11853	0.00181324
LOC_Os04g32590.1	Homeodomain-like superfamily protein	-1.11883	0.00116152
LOC_Os11g29810.1		-1.12497	0.0065814
LOC_Os06g06850.1	NB-ARC domain-containing disease resistance protein	-1.12827	0.000700094
LOC_Os01g52010.1	Pyridoxal phosphate (PLP)-dependent transferases superfamily protein	-1.1288	0.00311051
LOC_Os07g10770.1	Cellulose synthase family protein	-1.13339	0.00479844
LOC_Os02g07820.1	Protein of unknown function (DUF581)	-1.1379	0.000479876
LOC_Os03g18590.1	catalytics;transferases;[acyl-carrier-protein] S-malonyltransferases;binding	-1.13828	0.00165143
LOC_Os07g07340.1	O-Glycosyl hydrolases family 17 protein	-1.14004	0.000142229
LOC_Os04g55730.1	alpha-N-acetylglucosaminidase family / NAGLU family	-1.14038	0.00046476
LOC_Os06g35770.1		-1.14636	0.00270966
LOC_Os07g38380.1	SNARE associated Golgi protein family	-1.14639	4.66773e-06
LOC_Os05g04610.1	P-glycoprotein 21	-1.1465	0.00294124
LOC_Os04g35840.1	T-complex protein 11	-1.14784	0.000598459
LOC_Os03g18890.1	galacturonosyltransferase-like 7	-1.15081	0.00593039
LOC_Os09g13570.1	basic leucine-zipper 44	-1.15344	0.000429415
LOC_Os11g19210.1	Glycosyl hydrolase family protein	-1.15386	0.00843953
LOC_Os02g35000.1	DNAJ heat shock N-terminal domain-containing protein	-1.156	0.00121535
LOC_Os05g46580.1	farnesyl diphosphate synthase 1	-1.15934	0.00492012
LOC_Os10g02240.1	peptide transporter 2	-1.1624	0.00263782
LOC_Os08g36630.1	alpha carbonic anhydrase 7	-1.16426	0.00294231
LOC_Os10g02500.1	BRI1-like 2	-1.1651	0.00915694
LOC_Os02g49520.1	Armadillo/beta-catenin-like repeat family protein	-1.16694	0.000220245
LOC_Os07g46520.1	Haloacid dehalogenase-like hydrolase (HAD) superfamily protein	-1.17195	0.000808875
LOC_Os06g12230.1	TCP family transcription factor	-1.17255	0.00703158
LOC_Os03g60350.1	TRICHOME BIREFRINGENCE-LIKE 33	-1.17336	0.000979409
LOC_Os07g23944.1	heteroglycan glucosidase 1	-1.17729	0.00130532
LOC_Os01g48710.1	Heavy metal transport/detoxification superfamily protein	-1.18181	0.00312178
LOC_Os06g06910.1	PIF / Ping-Pong family of plant transposases	-1.18309	0.00293329
LOC_Os03g14610.1	Abscisic acid-responsive (TB2/DP1, HVA22) family protein	-1.18665	0.0024654
LOC_Os03g01170.1	sugar transporter 1	-1.18777	0.00180444
LOC_Os12g02250.1	with no lysine (K) kinase 5	-1.18784	2.45933e-05
LOC_Os11g26860.1	serine hydroxymethyltransferase 4	-1.19687	0.00249383
LOC_Os07g37110.1	Major facilitator superfamily protein	-1.19998	0.000237183
LOC_Os06g06780.1		-1.20162	0.00773951
LOC_Os12g29740.1	Protein of unknown function, DUF593	-1.20201	0.00352334
LOC_Os12g42230.1	Transketolase family protein	-1.20335	0.00347311
LOC_Os07g05380.1	Actin-like ATPase superfamily protein	-1.20487	0.00132656
LOC_Os10g03400.2	Sec14p-like phosphatidylinositol transfer family protein	-1.20665	0.00480411
LOC_Os02g50200.1	plasmodesmata-located protein 7	-1.20688	0.00301496
LOC_Os05g03450.1	Concanavalin A-like lectin protein kinase family protein	-1.20733	0.00294238
LOC_Os05g23880.1	PLAT/LH2 domain-containing lipoxygenase family protein	-1.20972	0.000513995
LOC_Os10g34230.1	cytokinin oxidase/dehydrogenase 1	-1.2112	0.00390451
LOC_Os01g02920.1	Glycosyltransferase family 61 protein	-1.21181	7.95995e-05
LOC_Os07g47400.1	Calcium-dependent lipid-binding (CaLB domain) family protein	-1.21323	0.00864768
LOC_Os03g10500.1	adenosine-5\'-phosphosulfate (APS) kinase 3	-1.21365	0.00498971
LOC_Os07g05470.1	Outer arm dynein light chain 1 protein	-1.21501	0.00696967
LOC_Os08g41280.1	Auxin-responsive family protein	-1.21522	0.00688215
LOC_Os02g33780.1		-1.2169	0.00445564
LOC_Os12g40419.1	Protein kinase superfamily protein	-1.21787	0.00185087
LOC_Os04g15690.1	Thioredoxin superfamily protein	-1.21983	0.0017276
LOC_Os05g02820.1	Plant protein of unknown function (DUF827)	-1.22091	0.00318749
LOC_Os07g46700.4	RING/U-box superfamily protein	-1.22118	0.00851504
LOC_Os01g43290.1		-1.22396	0.00943362
LOC_Os01g51410.1	glycine decarboxylase P-protein 2	-1.2243	0.000697519
LOC_Os09g37620.1	flavin-dependent monooxygenase 1	-1.22648	0.00306366
LOC_Os03g06930.1	BEL1-like homeodomain 7	-1.22662	0.000185998
LOC_Os06g08470.1	Calcineurin-like metallo-phosphoesterase superfamily protein	-1.22686	0.00652155
LOC_Os07g11000.1	REF4-related 1	-1.22809	4.55985e-05
LOC_Os02g07770.1	Homeodomain-like superfamily protein	-1.22852	0.00140543
LOC_Os01g10180.1		-1.22945	0.00370651
LOC_Os10g35770.3	Protein of unknown function (DUF607)	-1.23283	0.00015655
LOC_Os06g42800.1	STRUBBELIG-receptor family 8	-1.23634	0.00698837
LOC_Os10g28680.1	Protein of unknown function (DUF581)	-1.23828	0.00625039
LOC_Os07g38440.1		-1.23832	0.00173836
LOC_Os09g37012.1	Eukaryotic aspartyl protease family protein	-1.24035	4.77654e-06
LOC_Os08g10450.1	equilibrative nucleotide transporter 1	-1.24373	3.62235e-06
LOC_Os07g01660.1	Disease resistance-responsive (dirigent-like protein) family protein	-1.24615	0.00147974
LOC_Os05g48570.1		-1.24765	0.00223795
LOC_Os10g39440.1	tonoplast monosaccharide transporter2	-1.25048	4.44195e-05
LOC_Os06g42030.1	Potassium transporter family protein	-1.25073	5.05678e-05
LOC_Os09g36520.1	PLC-like phosphodiesterases superfamily protein	-1.25246	1.39622e-05
LOC_Os01g03730.1	endonuclease 4	-1.25333	9.47077e-05
LOC_Os02g41590.1	adenosine kinase 2	-1.25448	0.000816334
LOC_Os03g14880.1		-1.25528	1.64514e-05
LOC_Os03g46260.1	Protein of unknown function (DUF581)	-1.25826	0.00363191
LOC_Os01g39000.3		-1.26349	0.000366302
LOC_Os04g53000.1	Disease resistance protein (CC-NBS-LRR class) family	-1.26386	0.00710556
LOC_Os04g02510.1	C2H2-like zinc finger protein	-1.26405	0.00905925
LOC_Os02g06430.1	Regulator of Vps4 activity in the MVB pathway protein	-1.26675	0.000478451
LOC_Os03g07120.1	Protein of unknown function (DUF620)	-1.26837	0.00678247
LOC_Os01g07770.1	Peroxidase superfamily protein	-1.27164	0.00766734
LOC_Os03g56090.1	myb domain protein 36	-1.2722	0.000228584
LOC_Os09g04490.1	receptor like protein 44	-1.27437	0.00184067
LOC_Os02g41630.2	PHE ammonia lyase 1	-1.27451	9.71405e-06
LOC_Os02g58530.1	tonoplast monosaccharide transporter3	-1.27518	0.00793252
LOC_Os01g08160.1	Homeodomain-like superfamily protein	-1.27578	0.00762505
LOC_Os12g16210.1	DHHC-type zinc finger family protein	-1.27579	0.00163419
LOC_Os09g36860.1	acyl carrier protein 2	-1.2776	0.00294491
LOC_Os08g42870.1	Plant protein of unknown function (DUF936)	-1.27919	7.48258e-05
LOC_Os07g48200.1	HSI2-like 1	-1.27967	5.07046e-05
LOC_Os07g31500.1	Leucine-rich repeat transmembrane protein kinase	-1.28094	0.00332539
LOC_Os06g40850.1	IQ-domain 33	-1.28134	0.00628497
LOC_Os10g40830.1	Matrixin family protein	-1.28421	0.00701376
LOC_Os08g02070.1	AGAMOUS-like 12	-1.28454	3.58042e-06
LOC_Os02g03790.1		-1.28619	0.00711704
LOC_Os07g48090.1	SOS3-interacting protein 4	-1.28736	0.00458761
LOC_Os11g01490.2	Outer membrane OMP85 family protein	-1.28737	0.00485039
LOC_Os09g27230.1	BREVIS RADIX-like 4	-1.28951	8.86402e-06
LOC_Os06g46670.2	glutamate receptor 3.4	-1.29352	0.00162176
LOC_Os01g47050.1	Galactose oxidase/kelch repeat superfamily protein	-1.29369	0.000327819
LOC_Os01g67190.1	ribonuclease 2	-1.29489	0.00925476
LOC_Os07g16040.1	D-isomer specific 2-hydroxyacid dehydrogenase family protein	-1.29538	0.000826995
LOC_Os03g31679.1		-1.29631	2.84991e-05
LOC_Os02g44860.1	GDSL-like Lipase/Acylhydrolase superfamily protein	-1.2971	1.29435e-05
LOC_Os01g08460.1	Serinc-domain containing serine and sphingolipid biosynthesis protein	-1.29772	0.000928197
LOC_Os02g49260.1	Nucleotide/sugar transporter family protein	-1.29941	0.000149623
LOC_Os04g21710.1	Plant calmodulin-binding protein-related	-1.30477	0.00365232
LOC_Os02g12480.6		-1.30565	0.00336569
LOC_Os06g15760.1	Eukaryotic aspartyl protease family protein	-1.30917	0.000580449
LOC_Os03g01180.1	Phosphoglycerate mutase family protein	-1.31417	0.000171263
LOC_Os06g35410.1	O-fucosyltransferase family protein	-1.31519	1.81944e-05
LOC_Os01g01520.1	HXXXD-type acyl-transferase family protein	-1.32236	4.40258e-05
LOC_Os11g25560.1	basic helix-loop-helix (bHLH) DNA-binding superfamily protein	-1.3258	0.00746213
LOC_Os06g49320.1	Glycosyltransferase family 61 protein	-1.32623	0.00068187
LOC_Os05g20930.1	C2H2 and C2HC zinc fingers superfamily protein	-1.32669	0.000461185
LOC_Os07g38730.1	tubulin alpha-5	-1.3293	0.000201758
LOC_Os12g38720.1		-1.33352	0.000368029
LOC_Os05g35200.2	plant glycogenin-like starch initiation protein 1	-1.33583	0.00377772
LOC_Os03g04130.1	acyl activating enzyme 1	-1.33625	0.00369843
LOC_Os12g37410.1	basic region/leucine zipper motif 53	-1.33765	0.000135295
LOC_Os02g48170.1		-1.34252	0.00026443
LOC_Os02g03960.1	G-box binding factor 6	-1.34276	0.001494
LOC_Os01g65480.1	DNAJ heat shock family protein	-1.34343	0.00769752
LOC_Os07g35410.1	cysteine-rich RLK (RECEPTOR-like protein kinase) 10	-1.34799	0.000138305
LOC_Os08g32910.1		-1.34917	0.000833769
LOC_Os03g03500.1	Heavy metal transport/detoxification superfamily protein	-1.35019	0.00035802
LOC_Os06g36070.1		-1.35355	0.00120438
LOC_Os04g45070.1	Remorin family protein	-1.35489	8.61798e-05
LOC_Os07g49200.1	Uncharacterised protein family (UPF0497)	-1.35628	0.000974703
LOC_Os04g35890.1	CRINKLY4 related 4	-1.35689	0.00714406
LOC_Os03g29850.1	zinc transporter 11 precursor	-1.35971	0.000943155
LOC_Os02g17680.1	basic helix-loop-helix (bHLH) DNA-binding superfamily protein	-1.35986	1.52502e-05
LOC_Os06g40080.1	Plant haem oxygenase (decyclizing) family protein	-1.36226	0.000548361
LOC_Os06g05930.1		-1.36346	0.00703741
LOC_Os10g39030.1	POX (plant homeobox) family protein	-1.36593	0.000578274
LOC_Os01g15610.1		-1.36594	3.82321e-06
LOC_Os10g36060.1	Myosin heavy chain-related protein	-1.36693	0.00271697
LOC_Os12g44150.1	H(+)-ATPase 11	-1.3672	4.42639e-05
LOC_Os01g18660.1	Pyridoxal phosphate (PLP)-dependent transferases superfamily protein	-1.36786	2.38345e-05
LOC_Os01g47690.1	glyoxalase II 3	-1.36976	0.000113984
LOC_Os11g06720.1		-1.37291	0.00136497
LOC_Os06g39390.1	HXXXD-type acyl-transferase family protein	-1.3756	0.00814868
LOC_Os04g57560.1	polyamine oxidase 4	-1.37709	0.00137135
LOC_Os03g52630.1	glycosyl hydrolase 9A1	-1.38336	0.00437594
LOC_Os08g02020.1	HXXXD-type acyl-transferase family protein	-1.38428	0.008019
LOC_Os03g08999.1	GroES-like zinc-binding dehydrogenase family protein	-1.38786	1.68917e-05
LOC_Os06g11860.1	related to AP2 4	-1.3888	0.00231994
LOC_Os08g36310.1	cytochrome P450, family 76, subfamily C, polypeptide 4	-1.38984	0.00355753
LOC_Os03g50860.1	CHASE domain containing histidine kinase protein	-1.38988	2.89527e-05
LOC_Os08g37580.1	homeobox protein 16	-1.39126	0.00117489
LOC_Os05g03190.1	IQ-domain 2	-1.39334	5.22533e-06
LOC_Os06g43990.1	WRKY family transcription factor	-1.39473	0.000371878
LOC_Os01g07570.1	Protein of Unknown Function (DUF239)	-1.39622	0.00828998
LOC_Os01g01430.1	NAC domain containing protein 47	-1.39716	0.000557554
LOC_Os02g14480.1	Leucine-rich repeat protein kinase family protein	-1.40196	0.00351519
LOC_Os04g46280.1	nudix hydrolase homolog 8	-1.40649	0.00286126
LOC_Os07g30810.1	Xanthine/uracil permease family protein	-1.40698	0.0003188
LOC_Os01g63260.1	3-oxo-5-alpha-steroid 4-dehydrogenase family protein	-1.40799	0.000209807
LOC_Os08g32890.1	NB-ARC domain-containing disease resistance protein	-1.41418	0.00279577
LOC_Os05g32110.2	COBRA-like extracellular glycosyl-phosphatidyl inositol-anchored protein family	-1.41446	0.00599715
LOC_Os04g50100.1	RING/U-box superfamily protein	-1.41606	0.00137636
LOC_Os01g67360.1	S-adenosyl-L-methionine-dependent methyltransferases superfamily protein	-1.42154	8.67473e-05
LOC_Os10g42660.1	Chalcone-flavanone isomerase family protein	-1.42159	0.00876084
LOC_Os03g09940.1	slufate transporter 2;1	-1.42503	0.00143982
LOC_Os10g36580.1	response to low sulfur 2	-1.42529	0.00829707
LOC_Os01g51840.1	IQ-domain 28	-1.43539	0.0077586
LOC_Os03g60300.1	TRICHOME BIREFRINGENCE-LIKE 34	-1.43666	0.00160011
LOC_Os09g21450.1	CYCLIN D1;1	-1.43875	0.0018388
LOC_Os07g28890.1	basic helix-loop-helix (bHLH) DNA-binding superfamily protein	-1.44038	0.00188989
LOC_Os01g12260.1	vacuolar ATP synthase subunit E1	-1.4425	0.0073136
LOC_Os02g41770.1	lysine decarboxylase family protein	-1.44266	0.000295771
LOC_Os03g46250.1	Acyl-CoA N-acyltransferases (NAT) superfamily protein	-1.4496	0.00818968
LOC_Os01g48530.1		-1.45116	0.000123044
LOC_Os07g02200.1	early nodulin-like protein 20	-1.45511	0.00946486
LOC_Os04g47220.1	plasma membrane intrinsic protein 1;4	-1.45958	7.82384e-05
LOC_Os05g08640.1	HXXXD-type acyl-transferase family protein	-1.46279	0.0060673
LOC_Os01g33080.1	Actin binding Calponin homology (CH) domain-containing protein	-1.4652	0.00384094
LOC_Os05g48810.1	DNAJ heat shock family protein	-1.46581	0.00484055
LOC_Os03g18710.1	SCAR homolog 2	-1.46765	0.00574917
LOC_Os06g34730.1		-1.47028	0.00350181
LOC_Os06g08080.1	Inorganic H pyrophosphatase family protein	-1.47182	0.00500411
LOC_Os10g40990.1	senescence-related gene 1	-1.47572	0.000209709
LOC_Os01g69140.1	Nucleotide-diphospho-sugar transferase family protein	-1.4765	0.00436388
LOC_Os02g34430.1	Protein kinase superfamily protein	-1.47697	0.000745196
LOC_Os03g57460.1	FASCICLIN-like arabinogalactan protein 16 precursor	-1.47703	0.0040562
LOC_Os07g44890.1	carboxyesterase 18	-1.48265	0.00342571
LOC_Os05g50080.1	Zinc finger C-x8-C-x5-C-x3-H type family protein	-1.49058	0.00710123
LOC_Os04g42134.1	enhancer of rudimentary protein, putative	-1.49107	0.000224433
LOC_Os07g27810.1	Protein of unknown function (DUF1218)	-1.49425	0.00225978
LOC_Os12g32360.1		-1.49746	0.00814196
LOC_Os02g08100.1	4-coumarate:CoA ligase 2	-1.49856	0.00196591
LOC_Os02g37610.1		-1.50021	0.00569123
LOC_Os11g05050.1	Aluminium induced protein with YGL and LRDR motifs	-1.50128	0.000484687
LOC_Os05g42080.1		-1.50551	0.00250686
LOC_Os11g42970.1		-1.50856	0.00134192
LOC_Os02g40840.1	Long-chain fatty alcohol dehydrogenase family protein	-1.51148	0.000233932
LOC_Os02g38120.1	Phototropic-responsive NPH3 family protein	-1.51184	0.00130933
LOC_Os09g12970.1	Plant protein of unknown function (DUF247)	-1.51206	0.00302075
LOC_Os07g40020.1	GRAS family transcription factor	-1.51213	1.97117e-05
LOC_Os11g05400.1	purple acid phosphatase 22	-1.51425	0.000651009
LOC_Os02g37800.1	alpha/beta-Hydrolases superfamily protein	-1.5146	0.00858599
LOC_Os06g25950.1		-1.5196	0.000855392
LOC_Os11g30060.1	NB-ARC domain-containing disease resistance protein	-1.52029	0.00187352
LOC_Os05g04380.1	Peroxidase superfamily protein	-1.52592	0.00299393
LOC_Os09g34320.1	S-adenosyl-L-methionine-dependent methyltransferases superfamily protein	-1.52707	0.000901005
LOC_Os07g18120.1	aldehyde oxidase 2	-1.52754	0.00367083
LOC_Os05g19110.1		-1.5288	0.000394471
LOC_Os05g48330.1	Eukaryotic aspartyl protease family protein	-1.52892	0.00519404
LOC_Os12g24170.1	beta galactosidase 9	-1.52986	1.56867e-06
LOC_Os11g07600.1	ATP-binding casette family G25	-1.53035	0.00119793
LOC_Os10g31240.1	Plant protein of unknown function (DUF247)	-1.53282	0.00222901
LOC_Os07g02780.1	mitogen-activated protein kinase kinase kinase 5	-1.53367	0.00120293
LOC_Os01g02139.1		-1.53387	0.0011738
LOC_Os04g11030.1		-1.53719	0.000597177
LOC_Os01g55830.1	Glutathione S-transferase family protein	-1.53861	0.000627546
LOC_Os03g19310.1	UDP-xylosyltransferase 2	-1.53866	0.00344884
LOC_Os02g50174.1	Caleosin-related family protein	-1.53948	4.37374e-05
LOC_Os01g15620.1	hydrolases;protein serine/threonine phosphatases	-1.54137	0.00419587
LOC_Os07g06830.1	alpha/beta-Hydrolases superfamily protein	-1.54244	0.00634584
LOC_Os04g57720.1	response regulator 6	-1.54299	0.00560085
LOC_Os08g38560.1	Leucine-rich receptor-like protein kinase family protein	-1.54308	0.00183916
LOC_Os07g09970.1	Bifunctional inhibitor/lipid-transfer protein/seed storage 2S albumin superfamily protein	-1.54496	0.00051662
LOC_Os11g46080.1	NB-ARC domain-containing disease resistance protein	-1.54513	0.00354359
LOC_Os11g42940.1	Uncharacterised protein family (UPF0497)	-1.54752	0.00126148
LOC_Os02g10290.1	heavy metal atpase 5	-1.54783	9.39513e-05
LOC_Os11g33030.1	soybean gene regulated by cold-2	-1.55428	0.000988314
LOC_Os02g48350.1	diacylglycerol acyltransferase family	-1.55599	1.01948e-05
LOC_Os06g30480.1		-1.5607	0.00017402
LOC_Os02g54030.1	Pectin lyase-like superfamily protein	-1.56079	0.000522254
LOC_Os03g18370.1	Leucine-rich repeat protein kinase family protein	-1.5668	0.00825584
LOC_Os03g48810.1	Xanthine/uracil permease family protein	-1.56693	0.00303294
LOC_Os07g10530.1	Protein of Unknown Function (DUF239)	-1.56967	0.00379866
LOC_Os08g33710.1	ribonuclease 3	-1.57008	0.000843682
LOC_Os09g08160.1	Plant protein of unknown function (DUF247)	-1.57088	0.00144845
LOC_Os05g37880.1	O-fucosyltransferase family protein	-1.57115	4.60737e-05
LOC_Os08g05910.1	nitrate transporter 1.1	-1.57224	0.000176115
LOC_Os08g06100.1	O-methyltransferase 1	-1.57285	0.00270074
LOC_Os08g28870.1	HAESA-like 1	-1.57575	0.000443989
LOC_Os04g47360.1	Prolyl oligopeptidase family protein	-1.57714	0.00726503
LOC_Os08g33740.1	Nucleotide-diphospho-sugar transferases superfamily protein	-1.58029	0.00757336
LOC_Os02g47980.1	Protein of unknown function, DUF617	-1.58462	0.00104003
LOC_Os06g21410.1		-1.58499	0.0021834
LOC_Os08g07380.1	NB-ARC domain-containing disease resistance protein	-1.58563	2.38655e-05
LOC_Os01g53800.1	Peptidase M28 family protein	-1.58942	0.000172765
LOC_Os02g05692.1	RING/U-box superfamily protein	-1.59274	0.000395749
LOC_Os02g14490.1	myb-like HTH transcriptional regulator family protein	-1.59565	1.2168e-06
LOC_Os03g52680.1		-1.5967	0.000567688
LOC_Os07g48390.1	Copper transport protein family	-1.59695	0.00137883
LOC_Os01g18050.1	beta-6 tubulin	-1.597	0.00230421
LOC_Os07g17970.1	AMP-dependent synthetase and ligase family protein	-1.59725	0.00909912
LOC_Os03g59200.1	Plant protein of unknown function (DUF868)	-1.59732	0.00323262
LOC_Os02g39280.1	C2 domain-containing protein / GRAM domain-containing protein	-1.59779	9.15952e-06
LOC_Os08g28170.1	Xanthine/uracil permease family protein	-1.60223	0.000100171
LOC_Os03g40830.1	Subtilase family protein	-1.60497	2.4076e-05
LOC_Os02g57620.1	Divalent ion symporter	-1.60537	3.18523e-05
LOC_Os12g13720.1	pleiotropic drug resistance 5	-1.60943	3.96498e-05
LOC_Os04g43840.1	Putative lysine decarboxylase family protein	-1.61152	0.00169447
LOC_Os05g42190.1	flavodoxin-like quinone reductase 1	-1.61223	0.00139946
LOC_Os01g36070.1	Nodulin MtN3 family protein	-1.61242	6.29705e-08
LOC_Os09g28720.1	alpha/beta-Hydrolases superfamily protein	-1.61569	0.00137975
LOC_Os02g03840.2		-1.61653	6.90803e-05
LOC_Os05g42070.1	UDP-glucosyl transferase 73B3	-1.61685	0.00145103
LOC_Os11g31090.1	HXXXD-type acyl-transferase family protein	-1.62	0.00530482
LOC_Os08g24380.1	NB-ARC domain-containing disease resistance protein	-1.62473	0.000635713
LOC_Os01g10320.1	Homeobox-leucine zipper family protein / lipid-binding START domain-containing protein	-1.62636	3.90013e-06
LOC_Os02g32009.1		-1.62757	0.000812148
LOC_Os02g01220.1	Rhodanese/Cell cycle control phosphatase superfamily protein	-1.62771	0.000851118
LOC_Os01g53260.1	WRKY DNA-binding protein 24	-1.62997	5.01694e-05
LOC_Os09g27990.1	annexin 8	-1.6316	0.00637706
LOC_Os07g03910.1	Major facilitator superfamily protein	-1.63547	0.00350907
LOC_Os06g47640.1	EF hand calcium-binding protein family	-1.63783	0.00447573
LOC_Os07g44110.1	cytochrome P450, family 709, subfamily B, polypeptide 2	-1.63902	0.00342366
LOC_Os03g12250.1	receptor-like kinase 1	-1.64098	0.000750908
LOC_Os08g35210.1	Riboflavin synthase-like superfamily protein	-1.64427	0.0011923
LOC_Os01g65210.1	Major facilitator superfamily protein	-1.64525	0.00343997
LOC_Os01g07250.1	saposin B domain-containing protein	-1.64596	8.7992e-05
LOC_Os10g20510.1	Family of unknown function (DUF566)	-1.64779	0.00252608
LOC_Os03g03570.2	Leucine-rich repeat protein kinase family protein	-1.64859	0.00150301
LOC_Os03g59360.1	Remorin family protein	-1.65586	8.06995e-06
LOC_Os04g48360.1		-1.65693	0.00234399
LOC_Os01g74550.1	Leucine-rich repeat protein kinase family protein	-1.65706	0.00350942
LOC_Os06g06290.1	GDSL-like Lipase/Acylhydrolase superfamily protein	-1.65834	4.23861e-05
LOC_Os06g14280.1	plasmodesmata-located protein 6	-1.65938	0.00240589
LOC_Os04g53860.1	NAD(P)-binding Rossmann-fold superfamily protein	-1.6617	0.000845208
LOC_Os03g42830.1	MATE efflux family protein	-1.66332	0.000372145
LOC_Os11g11490.1	CRINKLY4 related 4	-1.6641	1.51979e-06
LOC_Os07g10420.2		-1.66658	0.000931697
LOC_Os08g37250.1	phospholipase A 2A	-1.67085	0.00778751
LOC_Os08g38700.1	BTB/POZ domain-containing protein	-1.67684	0.000969197
LOC_Os03g30830.1	plasmodesmata callose-binding protein 3	-1.67722	0.0050883
LOC_Os12g06260.1	Late embryogenesis abundant (LEA) hydroxyproline-rich glycoprotein family	-1.67865	6.37821e-05
LOC_Os11g41870.1	polyol/monosaccharide transporter 5	-1.67941	0.00623691
LOC_Os06g10420.1	Nitrilase/cyanide hydratase and apolipoprotein N-acyltransferase family protein	-1.67947	0.000248254
LOC_Os01g23870.1		-1.68106	4.93302e-05
LOC_Os10g34480.1	cytochrome P450, family 86, subfamily B, polypeptide 1	-1.68621	0.002207
LOC_Os04g35160.1	magnesium transporter 4	-1.68623	0.00323502
LOC_Os01g37920.1		-1.68758	0.000262044
LOC_Os06g06390.1	NB-ARC domain-containing disease resistance protein	-1.68963	0.000816949
LOC_Os09g36250.1	myb domain protein 42	-1.69168	0.00092254
LOC_Os11g42960.1	Uncharacterised protein family (UPF0497)	-1.69838	0.00461708
LOC_Os10g39450.1	RING/U-box superfamily protein	-1.69958	1.67547e-05
LOC_Os11g13570.1	carboxyesterase 18	-1.69977	0.000119803
LOC_Os01g36240.1	Peroxidase superfamily protein	-1.70026	0.000178862
LOC_Os01g40860.1	aldehyde dehydrogenase 2C4	-1.70074	6.61613e-06
LOC_Os01g64490.1	NIMA (never in mitosis, gene A)-related 6	-1.70759	8.4457e-06
LOC_Os12g10320.1	Protein of unknown function (DUF579)	-1.709	0.00082928
LOC_Os11g37870.1	NB-ARC domain-containing disease resistance protein	-1.71179	0.000540522
LOC_Os09g13830.1		-1.7145	0.00185109
LOC_Os03g18140.1	Plant protein of unknown function (DUF828)	-1.71736	0.000123884
LOC_Os10g39980.1	Divalent ion symporter	-1.71972	0.0002971
LOC_Os03g38050.1	Galactosyltransferase family protein	-1.72374	0.000412226
LOC_Os04g39900.1	beta glucosidase 15	-1.72685	0.000157632
LOC_Os02g13150.1	N-MYC downregulated-like 1	-1.73123	0.00458969
LOC_Os05g40200.1	Leucine-rich repeat protein kinase family protein	-1.73663	0.00168083
LOC_Os04g01140.1	cytochrome P450, family 93, subfamily D, polypeptide 1	-1.73771	0.00581437
LOC_Os02g43660.1	Cupredoxin superfamily protein	-1.74185	0.000204045
LOC_Os08g43440.1	cytochrome P450, family 706, subfamily A, polypeptide 6	-1.74218	0.00776888
LOC_Os08g08960.1	RmlC-like cupins superfamily protein	-1.74228	0.00105349
LOC_Os12g40419.3	Protein kinase superfamily protein	-1.75037	0.000202375
LOC_Os07g14920.1		-1.75137	0.00755386
LOC_Os05g26820.1	SOS3-interacting protein 1	-1.7537	0.00432209
LOC_Os10g38090.1	cytochrome P450, family 704, subfamily A, polypeptide 2	-1.7545	0.0055669
LOC_Os12g04500.1	response regulator 9	-1.75532	0.000190273
LOC_Os05g41420.1	nodulin MtN21 /EamA-like transporter family protein	-1.75707	5.61004e-05
LOC_Os03g09850.1	Auxin-responsive family protein	-1.7594	0.00204786
LOC_Os02g53030.1	mitogen-activated protein kinase kinase kinase 9	-1.76325	0.00271373
LOC_Os02g07870.1	vacuolar ATP synthase subunit A	-1.76356	0.00593911
LOC_Os01g67870.1	Nucleotide-diphospho-sugar transferases superfamily protein	-1.76419	1.40187e-07
LOC_Os06g48610.1	CCT motif family protein	-1.76465	0.000155977
LOC_Os11g05480.1	bZIP transcription factor family protein	-1.76636	0.000935122
LOC_Os04g56060.1	Protein kinase superfamily protein	-1.76803	0.00225343
LOC_Os10g42280.1	Polyketide cyclase/dehydrase and lipid transport superfamily protein	-1.77026	0.000134499
LOC_Os12g21940.1	Protein of unknown function (DUF594)	-1.77395	0.000485417
LOC_Os06g05120.2	cadmium tolerance 1	-1.77411	4.11741e-05
LOC_Os02g03900.1	natural resistance-associated macrophage protein 1	-1.77477	0.0011088
LOC_Os12g16220.2	pinoresinol reductase 1	-1.78502	0.00676396
LOC_Os02g56750.1	phloem protein 2-B12	-1.78596	0.000251461
LOC_Os03g11210.1	Protein of unknown function, DUF538	-1.78837	0.0010365
LOC_Os03g47740.3	BEL1-like homeodomain 6	-1.79707	9.17351e-05
LOC_Os06g50080.1	Protein of unknown function (DUF581)	-1.79991	0.00761886
LOC_Os10g25090.1	STRUBBELIG-receptor family 7	-1.80123	3.1302e-05
LOC_Os02g12690.1	allene oxide synthase	-1.8064	0.00564408
LOC_Os05g08620.1	ROTUNDIFOLIA like 12	-1.80832	0.00678077
LOC_Os11g31190.1	homolog of Medicago truncatula MTN3	-1.80968	0.00737599
LOC_Os08g35710.1	ferredoxin-related	-1.81856	0.00607968
LOC_Os03g50030.1	Phospholipase A2 family protein	-1.81919	0.00187695
LOC_Os09g22000.1	haloacid dehalogenase-like hydrolase family protein	-1.81986	0.00341076
LOC_Os11g37900.1	3-ketoacyl-CoA synthase 2	-1.82656	0.000998206
LOC_Os11g04350.1	carboxyesterase 17	-1.83186	0.00609623
LOC_Os06g43384.1	cytochrome P450, family 71 subfamily B, polypeptide 7	-1.83234	0.00266921
LOC_Os03g61360.1	alpha/beta-Hydrolases superfamily protein	-1.83415	2.28713e-06
LOC_Os12g38910.1	Plant calmodulin-binding protein-related	-1.8344	0.0012872
LOC_Os06g49660.1	HXXXD-type acyl-transferase family protein	-1.83561	0.00490097
LOC_Os10g38730.1	Glutathione S-transferase family protein	-1.83647	3.14236e-05
LOC_Os03g22600.1	Phototropic-responsive NPH3 family protein	-1.83804	0.00105482
LOC_Os06g14030.1	STELAR K+ outward rectifier	-1.83933	5.31718e-05
LOC_Os06g04090.1	NAC (No Apical Meristem) domain transcriptional regulator superfamily protein	-1.84311	0.00613625
LOC_Os12g26290.5	Peroxidase superfamily protein	-1.84404	7.47397e-05
LOC_Os04g48790.1	Rho GTPase activating protein with PAK-box/P21-Rho-binding domain	-1.84446	3.99375e-06
LOC_Os01g49280.1	RING/FYVE/PHD zinc finger superfamily protein	-1.84644	0.00375369
LOC_Os01g14520.1	SLAC1 homologue 1	-1.85159	0.000609066
LOC_Os09g07460.1	Galactose oxidase/kelch repeat superfamily protein	-1.8545	2.17271e-05
LOC_Os06g36920.1	cytochrome P450, family 711, subfamily A, polypeptide 1	-1.86167	0.000152631
LOC_Os06g05690.1	O-acetylserine (thiol) lyase isoform C	-1.86311	6.75636e-06
LOC_Os07g48596.1	myb-related protein 1	-1.86796	0.00467334
LOC_Os04g43760.1	PHE ammonia lyase 1	-1.86995	6.97539e-05
LOC_Os01g57690.1	uclacyanin 1	-1.87443	0.00226585
LOC_Os03g18980.1	P-loop nucleoside triphosphate hydrolases superfamily protein with CH (Calponin Homology) domain	-1.87494	0.000274375
LOC_Os02g02320.1	SERINE CARBOXYPEPTIDASE-LIKE 49	-1.8771	7.57273e-06
LOC_Os07g26630.1	plasma membrane intrinsic protein 2	-1.8777	0.00540501
LOC_Os08g34280.1	cinnamoyl coa reductase 1	-1.88403	0.000611447
LOC_Os12g32940.1	polyol/monosaccharide transporter 5	-1.88521	0.000259992
LOC_Os08g28570.1	NB-ARC domain-containing disease resistance protein	-1.88526	0.00105536
LOC_Os12g26940.1	histidine kinase 3	-1.88552	8.78308e-05
LOC_Os03g08170.1	Protein kinase superfamily protein	-1.8919	0.00086673
LOC_Os12g38051.1	metallothionein 2A	-1.89259	0.00812728
LOC_Os04g35660.1	xylem NAC domain 1	-1.89437	0.00102279
LOC_Os12g38300.1		-1.90188	0.00600637
LOC_Os12g43810.1		-1.90874	0.00682746
LOC_Os08g34700.1	glutamine dumper 3	-1.90964	0.00223629
LOC_Os07g42924.1	Zinc-binding alcohol dehydrogenase family protein	-1.91312	0.00224403
LOC_Os05g49900.1	3-ketoacyl-CoA synthase 11	-1.91454	1.054e-05
LOC_Os09g30190.1	Leucine-rich receptor-like protein kinase family protein	-1.91516	0.00194023
LOC_Os06g30030.1	Protein of unknown function, DUF617	-1.92017	0.00944148
LOC_Os04g33740.1	cell wall invertase 2	-1.92302	0.00229614
LOC_Os10g41430.1	cyclin p4;1	-1.92342	0.00914658
LOC_Os06g12960.1		-1.92387	0.000152436
LOC_Os01g19020.1	Peroxidase superfamily protein	-1.9288	0.00084606
LOC_Os03g51110.1	myb domain protein 52	-1.93398	1.08291e-05
LOC_Os01g37470.1	aspartate-glutamate racemase family	-1.93628	0.00099784
LOC_Os06g11130.1	alpha/beta-Hydrolases superfamily protein	-1.94131	0.00205666
LOC_Os03g63060.1	PAK-box/P21-Rho-binding family protein	-1.94157	0.000930789
LOC_Os09g15370.1	Ankyrin repeat family protein	-1.94188	0.00846912
LOC_Os02g48470.1		-1.94339	0.00595358
LOC_Os07g09890.1	hexokinase 3	-1.94594	0.00176797
LOC_Os05g47700.1	Bifunctional inhibitor/lipid-transfer protein/seed storage 2S albumin superfamily protein	-1.94601	0.0010341
LOC_Os01g72330.1	response regulator 9	-1.95008	0.000166976
LOC_Os01g55820.1	plasmodesmata callose-binding protein 3	-1.95092	0.000134503
LOC_Os12g01560.1	TRICHOME BIREFRINGENCE-LIKE 34	-1.95515	0.00144874
LOC_Os01g19390.1	glycerol-3-phosphate acyltransferase 3	-1.95882	1.71603e-05
LOC_Os06g11310.1	Cupredoxin superfamily protein	-1.97216	8.73831e-05
LOC_Os05g47690.1	Reticulon family protein	-1.97702	2.25815e-05
LOC_Os04g20164.2	Copper amine oxidase family protein	-1.97803	0.000934191
LOC_Os01g67390.1	proline-rich protein 4	-1.98351	0.000149487
LOC_Os01g70590.1	Protein of unknown function (DUF567)	-1.98432	1.86925e-05
LOC_Os06g21690.1		-1.98519	4.20563e-06
LOC_Os01g70550.3	Protein of unknown function (DUF1624)	-1.99381	0.00581711
LOC_Os03g64140.1		-1.99408	0.00174449
LOC_Os01g50200.1	UDP-glucosyl transferase 88A1	-1.99643	0.00113531
LOC_Os06g30500.1	cytochrome p450 71b6	-1.99986	0.00439959
LOC_Os01g62110.1		-2.00146	0.0069446
LOC_Os11g30560.1	hydroxysteroid dehydrogenase 1	-2.00171	0.00218035
LOC_Os12g16200.1	glutathione synthetase 2	-2.00566	2.78262e-05
LOC_Os04g33990.1	Late embryogenesis abundant (LEA) hydroxyproline-rich glycoprotein family	-2.00596	0.00300651
LOC_Os06g35630.1	FAD-binding Berberine family protein	-2.00781	3.09102e-05
LOC_Os01g58910.1	nodulin MtN21 /EamA-like transporter family protein	-2.01297	0.00012884
LOC_Os12g42910.1	calcium exchanger 7	-2.01637	9.20483e-05
LOC_Os02g55870.1	glucuronidase 3	-2.01791	0.00160803
LOC_Os04g40730.1	beta-ketoacyl reductase 1	-2.01895	0.00467822
LOC_Os07g33224.1	BNR/Asp-box repeat family protein	-2.02091	6.05931e-06
LOC_Os08g44360.1	fatty acid reductase 1	-2.0242	0.000390213
LOC_Os09g26300.1	Galactosyltransferase family protein	-2.02592	0.0027001
LOC_Os07g08390.2	Protein of unknown function (DUF506)	-2.02931	0.000555111
LOC_Os06g08250.1	RING/U-box superfamily protein	-2.03043	0.00101037
LOC_Os01g09880.1		-2.03281	0.00084662
LOC_Os03g02939.1	Peroxidase superfamily protein	-2.03336	0.00322799
LOC_Os07g27850.1	Calcium-dependent lipid-binding (CaLB domain) family protein	-2.03474	0.00141313
LOC_Os03g12270.1	cinnamyl alcohol dehydrogenase 6	-2.03576	0.000233187
LOC_Os03g25150.1	Cytochrome P450 superfamily protein	-2.0387	0.000137581
LOC_Os01g13070.1	Plant protein of unknown function (DUF828) with plant pleckstrin homology-like region	-2.04392	0.000261794
LOC_Os07g08000.1	NIMA-related kinase 2	-2.04779	0.00429695
LOC_Os05g34170.2	beta-6 tubulin	-2.04792	0.00857215
LOC_Os11g39990.1	Acyl transferase/acyl hydrolase/lysophospholipase superfamily protein	-2.05004	0.00218674
LOC_Os05g34010.1	Major facilitator superfamily protein	-2.05049	0.000935856
LOC_Os01g50460.1	Nodulin MtN3 family protein	-2.05497	0.00104842
LOC_Os06g04889.1		-2.05954	3.52401e-07
LOC_Os11g13720.1	Protein of unknown function, DUF538	-2.06291	0.00482148
LOC_Os03g63580.1	non-specific phospholipase C4	-2.06318	0.00657873
LOC_Os10g40710.1	expansin B2	-2.06536	0.00269038
LOC_Os02g52930.1	nodulin MtN21 /EamA-like transporter family protein	-2.06548	9.60632e-06
LOC_Os01g04300.1	glycosyl hydrolase family 10 protein / carbohydrate-binding domain-containing protein	-2.07221	0.000703347
LOC_Os02g51110.1	NOD26-like intrinsic protein 4;2	-2.0735	0.0040807
LOC_Os04g01960.1		-2.07482	0.00764875
LOC_Os01g26120.1	Uncharacterised protein family (UPF0497)	-2.07785	0.000300783
LOC_Os10g01640.1	Pyridoxal phosphate (PLP)-dependent transferases superfamily protein	-2.08321	0.00222219
LOC_Os03g03600.1	FASCICLIN-like arabinogalactan protein 8	-2.09094	0.000309891
LOC_Os01g59150.1	beta-6 tubulin	-2.09254	0.005929
LOC_Os08g07010.1	ATP-binding cassette 14	-2.09406	2.73216e-05
LOC_Os01g15340.1		-2.09462	6.64482e-05
LOC_Os03g64150.1	MATE efflux family protein	-2.09628	0.000802627
LOC_Os09g25290.1	DNA glycosylase superfamily protein	-2.09776	0.00365479
LOC_Os09g28600.1		-2.10305	0.00475026
LOC_Os07g45060.1	Glycoprotein membrane precursor GPI-anchored	-2.10683	0.000561821
LOC_Os04g57330.1		-2.10711	6.41634e-07
LOC_Os03g63760.1	xyloglucan endotransglucosylase/hydrolase 30	-2.10741	0.000117817
LOC_Os04g54810.1	beta-D-xylosidase 4	-2.11482	0.00805068
LOC_Os03g52284.1		-2.11525	0.00117404
LOC_Os08g03610.1	LSD1 zinc finger family protein	-2.11591	0.00352913
LOC_Os01g33810.1	NB-ARC domain-containing disease resistance protein	-2.11615	0.00717384
LOC_Os11g04860.1	indole-3-acetate beta-D-glucosyltransferase	-2.11734	0.000506734
LOC_Os05g04584.1	HXXXD-type acyl-transferase family protein	-2.12037	0.00541977
LOC_Os01g66700.1	beta-hexosaminidase 3	-2.12484	0.00285407
LOC_Os02g42220.1	YELLOW STRIPE like 7	-2.1269	1.82433e-06
LOC_Os03g51150.1	Plant protein of unknown function (DUF946)	-2.12805	0.00828841
LOC_Os01g02000.1	EXS (ERD1/XPR1/SYG1) family protein	-2.1345	0.0011213
LOC_Os03g17760.1	RNA-binding (RRM/RBD/RNP motifs) family protein	-2.13559	0.00362235
LOC_Os05g19670.1	germin-like protein 10	-2.13644	0.00473743
LOC_Os02g01730.1	Protein kinase superfamily protein	-2.14054	0.00157043
LOC_Os05g04470.1	Peroxidase superfamily protein	-2.14113	0.00252989
LOC_Os02g47780.1	alpha/beta-Hydrolases superfamily protein	-2.15123	0.00281976
LOC_Os11g41650.2	adenosine-5\'-phosphosulfate (APS) kinase 3	-2.16176	0.000362546
LOC_Os07g42520.1	Disease resistance-responsive (dirigent-like protein) family protein	-2.16286	0.000264293
LOC_Os07g48160.1	Melibiase family protein	-2.1633	7.3871e-06
LOC_Os01g05820.1	gamma-glutamyl transpeptidase 4	-2.17029	0.001151
LOC_Os04g42620.1	Leucine-rich repeat (LRR) family protein	-2.1722	0.000482474
LOC_Os01g02910.1	Glycosyltransferase family 61 protein	-2.17521	0.000527465
LOC_Os02g43550.1	cyclin p4;3	-2.18174	0.00696556
LOC_Os02g02340.1	glycerol-3-phosphate acyltransferase 6	-2.18235	0.000280366
LOC_Os12g43510.1		-2.18521	0.00172505
LOC_Os04g44060.1	plasma membrane intrinsic protein 2	-2.18773	0.00302896
LOC_Os03g22020.1	Peroxidase superfamily protein	-2.18927	0.000265296
LOC_Os01g02150.1		-2.19308	0.000224424
LOC_Os05g36320.1		-2.19616	0.00102164
LOC_Os10g16974.1	Cytochrome P450 superfamily protein	-2.19967	0.00036418
LOC_Os05g02420.1		-2.20355	0.00151399
LOC_Os03g15230.1	Regulator of Vps4 activity in the MVB pathway protein	-2.20516	0.000121676
LOC_Os07g44280.1	Disease resistance-responsive (dirigent-like protein) family protein	-2.20683	0.00359522
LOC_Os05g03610.1	phospholipase C 2	-2.20788	3.5575e-06
LOC_Os11g32210.1	NB-ARC domain-containing disease resistance protein	-2.20947	0.000214474
LOC_Os02g57790.1	C2H2-type zinc finger family protein	-2.21182	0.00400666
LOC_Os01g69200.1	Nucleotide-diphospho-sugar transferase family protein	-2.21319	0.000487904
LOC_Os05g10690.1	myb-like transcription factor family protein	-2.21437	3.27025e-07
LOC_Os04g42720.1	Serinc-domain containing serine and sphingolipid biosynthesis protein	-2.22047	0.0078739
LOC_Os04g01500.1		-2.22557	0.000207217
LOC_Os01g27390.1	Glutathione S-transferase family protein	-2.23474	8.04142e-06
LOC_Os02g48870.1	Eukaryotic aspartyl protease family protein	-2.2348	9.61117e-05
LOC_Os01g15830.1	Peroxidase superfamily protein	-2.23895	1.48296e-06
LOC_Os12g16290.1	pinoresinol reductase 1	-2.23944	0.00104299
LOC_Os10g37400.1	Protein of unknown function, DUF538	-2.24043	0.0019341
LOC_Os05g28040.1	Protein of unknown function (DUF640)	-2.24177	0.000290584
LOC_Os04g53230.1	Glycine cleavage T-protein family	-2.24346	1.31922e-05
LOC_Os06g43620.1	heptahelical transmembrane protein2	-2.2456	4.01551e-05
LOC_Os02g17330.1	D-aminoacid aminotransferase-like PLP-dependent enzymes superfamily protein	-2.24967	6.54769e-07
LOC_Os01g07500.1	tryptophan aminotransferase related 2	-2.25448	0.000504857
LOC_Os10g39770.1	RING/U-box superfamily protein	-2.25572	7.41849e-05
LOC_Os02g58480.1	sucrose synthase 6	-2.26187	1.38653e-06
LOC_Os05g20100.1	glycerol-3-phosphate acyltransferase 3	-2.26191	0.000797228
LOC_Os12g04340.1	sulfotransferase 16	-2.26552	0.000856395
LOC_Os01g63580.1	glycerol-3-phosphate acyltransferase 6	-2.26993	0.000298023
LOC_Os04g24600.1	Papain family cysteine protease	-2.27214	1.23236e-06
LOC_Os03g43010.1	P-loop containing nucleoside triphosphate hydrolases superfamily protein	-2.27479	1.2511e-06
LOC_Os08g31340.1	Chloroplast-targeted copper chaperone protein	-2.28067	1.83112e-05
LOC_Os04g02580.1	Plant protein of unknown function (DUF827)	-2.2807	0.00627365
LOC_Os08g15020.1	myb domain protein 36	-2.28139	0.00165077
LOC_Os08g13920.1	xyloglucan endotransglucosylase/hydrolase 25	-2.28251	0.000553092
LOC_Os11g45160.1	Disease resistance protein (CC-NBS-LRR class) family	-2.28433	0.00448532
LOC_Os09g18450.1	senescence-related gene 1	-2.2848	1.90755e-05
LOC_Os05g04820.1	myb domain protein 61	-2.29218	0.00402326
LOC_Os06g11760.1		-2.29507	0.00204528
LOC_Os03g17350.1	ABC-2 type transporter family protein	-2.29835	0.00102813
LOC_Os06g17390.1	O-fucosyltransferase family protein	-2.30124	0.00115593
LOC_Os01g14670.1	germin-like protein 10	-2.30414	1.3344e-05
LOC_Os11g15340.2	S-adenosyl-L-methionine-dependent methyltransferases superfamily protein	-2.30455	0.00917597
LOC_Os03g39760.1	cytochrome P450, family 71, subfamily B, polypeptide 36	-2.30609	0.00231165
LOC_Os06g40060.2	Core-2/I-branching beta-1,6-N-acetylglucosaminyltransferase family protein	-2.30866	0.00017458
LOC_Os02g49060.1	amino acid permease 7	-2.30966	3.50306e-05
LOC_Os06g49220.1	peptide transporter 2	-2.30985	0.00423073
LOC_Os01g16400.1	NB-ARC domain-containing disease resistance protein	-2.30991	0.00520991
LOC_Os12g10220.1		-2.31422	1.98487e-05
LOC_Os12g32620.1	GATA type zinc finger transcription factor family protein	-2.31436	0.00886565
LOC_Os04g35210.1	NB-ARC domain-containing disease resistance protein	-2.31666	0.00147775
LOC_Os02g56510.1	phosphate 1	-2.32205	1.42517e-07
LOC_Os07g01180.1	zinc-finger protein 10	-2.32224	3.05989e-06
LOC_Os03g04220.1	glutathione S-transferase F11	-2.32578	0.00412375
LOC_Os05g13900.1		-2.32763	0.000243213
LOC_Os11g04010.1	metacaspase 9	-2.3316	0.000145939
LOC_Os10g37720.1	alpha/beta-Hydrolases superfamily protein	-2.33918	2.30896e-05
LOC_Os07g44780.1	GDSL-like Lipase/Acylhydrolase superfamily protein	-2.34177	0.00109171
LOC_Os03g14170.1	3-ketoacyl-CoA synthase 1	-2.34548	0.000314406
LOC_Os12g34360.1	ARM repeat superfamily protein	-2.34684	0.0007194
LOC_Os06g02210.1	Phosphorylase superfamily protein	-2.34925	0.000621746
LOC_Os06g24490.1	Protein of unknown function (DUF679)	-2.35128	0.00260466
LOC_Os07g04940.1		-2.35156	0.00730293
LOC_Os11g05470.1	centroradialis	-2.36007	6.56895e-06
LOC_Os01g61940.1	ABC-2 type transporter family protein	-2.36626	0.00314351
LOC_Os01g19220.1	beta-D-xylosidase 4	-2.36884	0.00503435
LOC_Os08g01140.1	Cytochrome b561/ferric reductase transmembrane protein family	-2.37404	0.00940399
LOC_Os10g25870.1	Disease resistance-responsive (dirigent-like protein) family protein	-2.37639	0.000928706
LOC_Os05g48210.1		-2.37652	0.000291892
LOC_Os03g25330.1	Peroxidase superfamily protein	-2.37668	0.00270151
LOC_Os02g36830.1	UDP-glucosyl transferase 85A3	-2.37828	0.00794121
LOC_Os03g63970.1	gibberellin 20 oxidase 2	-2.37897	0.00104835
LOC_Os04g53830.1	NAD(P)-binding Rossmann-fold superfamily protein	-2.38088	0.00248269
LOC_Os01g03620.1	Cupredoxin superfamily protein	-2.38256	0.00163254
LOC_Os05g32130.1		-2.39158	6.88272e-05
LOC_Os03g56430.1		-2.39251	8.99724e-05
LOC_Os09g32470.1	Auxin-responsive family protein	-2.39617	0.00133392
LOC_Os04g44460.1	sulfotransferase 2A	-2.39737	0.000402115
LOC_Os11g38650.1	UDP-glucosyl transferase 72B3	-2.40339	1.27739e-06
LOC_Os01g04950.3	peptide transporter 5	-2.40413	0.00148862
LOC_Os11g44960.1	NB-ARC domain-containing disease resistance protein	-2.40772	0.00883064
LOC_Os04g38220.1	Major facilitator superfamily protein	-2.40937	0.00161523
LOC_Os01g18744.1	HXXXD-type acyl-transferase family protein	-2.40987	0.000148169
LOC_Os03g58110.1	Leucine-rich repeat (LRR) family protein	-2.41238	6.01134e-05
LOC_Os03g49270.1		-2.41748	0.00175098
LOC_Os04g36740.1	STELAR K+ outward rectifier	-2.41769	0.000965429
LOC_Os09g24350.1		-2.42101	2.82443e-06
LOC_Os07g04930.1	hydroxyproline-rich glycoprotein family protein	-2.4226	0.00102122
LOC_Os12g41690.1	Uncharacterised protein family (UPF0497)	-2.42367	0.000561588
LOC_Os04g41810.1	Cytochrome b561/ferric reductase transmembrane with DOMON related domain	-2.42546	0.00106093
LOC_Os11g04540.1	P-loop containing nucleoside triphosphate hydrolases superfamily protein	-2.43175	0.00215683
LOC_Os03g11650.1	microtubule-associated proteins 70-2	-2.43447	0.00185537
LOC_Os07g37210.1	MYB-like 102	-2.44403	0.0043924
LOC_Os04g41450.1	Major facilitator superfamily protein	-2.44746	1.11106e-05
LOC_Os04g53560.1		-2.45102	0.00243768
LOC_Os06g34840.1	lipid transfer protein 6	-2.45122	0.00460656
LOC_Os01g07420.1	alpha/beta-Hydrolases superfamily protein	-2.45395	2.8248e-05
LOC_Os03g18640.1	laccase 3	-2.45454	0.00110738
LOC_Os11g46880.1	wall associated kinase 3	-2.45825	0.000372142
LOC_Os03g60340.1	TRICHOME BIREFRINGENCE-LIKE 33	-2.45935	0.00225616
LOC_Os03g43770.1	RNI-like superfamily protein	-2.46086	0.000709432
LOC_Os11g03540.1	Integrase-type DNA-binding superfamily protein	-2.46475	0.000627594
LOC_Os11g01570.1	TRICHOME BIREFRINGENCE-LIKE 34	-2.467	0.000428099
LOC_Os03g04660.1	cytochrome P450, family 96, subfamily A, polypeptide 10	-2.47176	0.00623476
LOC_Os12g17950.1		-2.47421	0.000559238
LOC_Os03g24650.1	Terpenoid cyclases/Protein prenyltransferases superfamily protein	-2.47541	0.00551054
LOC_Os01g17160.1	DHHC-type zinc finger family protein	-2.47631	3.28284e-06
LOC_Os12g06280.1		-2.48206	1.8809e-06
LOC_Os02g44310.1	Bifunctional inhibitor/lipid-transfer protein/seed storage 2S albumin superfamily protein	-2.48208	0.000169671
LOC_Os04g47810.1	basic helix-loop-helix (bHLH) DNA-binding superfamily protein	-2.48304	2.12408e-05
LOC_Os01g68589.1	Bifunctional inhibitor/lipid-transfer protein/seed storage 2S albumin superfamily protein	-2.48855	0.000933254
LOC_Os07g46080.1	ARM repeat superfamily protein	-2.49095	0.000999922
LOC_Os11g07680.1	Disease resistance-responsive (dirigent-like protein) family protein	-2.49191	0.0001577
LOC_Os05g42000.1	Peroxidase superfamily protein	-2.50013	0.00558744
LOC_Os04g50770.1	myb domain protein 63	-2.51006	0.00063841
LOC_Os05g15630.1	Uncharacterised protein family (UPF0497)	-2.51109	0.000105492
LOC_Os08g15060.1	Protein kinase superfamily protein	-2.51726	0.00102161
LOC_Os11g14070.1	Polyketide cyclase/dehydrase and lipid transport superfamily protein	-2.51984	0.000853439
LOC_Os01g15320.1	ralf-like 33	-2.52227	0.00030906
LOC_Os05g39800.1	Major facilitator superfamily protein	-2.52307	0.00059618
LOC_Os07g40850.1	hydroxyproline-rich glycoprotein family protein	-2.52316	0.000219737
LOC_Os07g40890.1	hydroxyproline-rich glycoprotein family protein	-2.52609	0.000498725
LOC_Os01g67090.1	IQ-domain 13	-2.53181	0.000288552
LOC_Os01g18240.1	myb domain protein 61	-2.53588	5.66559e-05
LOC_Os05g01810.1	xylem cysteine peptidase 2	-2.5489	3.32612e-05
LOC_Os11g18730.1	Glycosyl hydrolase family protein	-2.55957	0.00602701
LOC_Os06g16350.1	Peroxidase superfamily protein	-2.56575	0.000163037
LOC_Os07g34110.1	nodulin MtN21 /EamA-like transporter family protein	-2.58459	4.30936e-07
LOC_Os11g47944.1	Pathogenesis-related thaumatin superfamily protein	-2.5848	0.00440087
LOC_Os04g51880.2	galacturonic acid kinase	-2.58825	0.000455837
LOC_Os01g44130.1	Saposin-like aspartyl protease family protein	-2.58902	0.000795465
LOC_Os01g73980.1	xylem cysteine peptidase 2	-2.59031	0.000452594
LOC_Os12g03290.1	Integrase-type DNA-binding superfamily protein	-2.59136	0.000972707
LOC_Os01g47635.1	Cytochrome b561/ferric reductase transmembrane protein family	-2.5915	0.00040229
LOC_Os08g37300.1	Bifunctional inhibitor/lipid-transfer protein/seed storage 2S albumin superfamily protein	-2.59302	0.000298891
LOC_Os05g10370.1	vegetative storage protein 1	-2.60984	0.000782298
LOC_Os05g02890.1	ABC-2 type transporter family protein	-2.61229	2.09111e-08
LOC_Os03g45340.1	HSP20-like chaperones superfamily protein	-2.61283	0.000676396
LOC_Os02g35180.1	response regulator 3	-2.61301	1.31973e-05
LOC_Os10g17790.1	Remorin family protein	-2.6142	2.65918e-05
LOC_Os07g44060.1	Haloacid dehalogenase-like hydrolase (HAD) superfamily protein	-2.61564	1.56035e-06
LOC_Os02g20850.1	RAC-like 3	-2.616	5.23401e-06
LOC_Os11g32170.1	NB-ARC domain-containing disease resistance protein	-2.62447	0.00899875
LOC_Os08g44750.1	Walls Are Thin 1	-2.62656	9.42206e-06
LOC_Os04g57090.1	IAA carboxylmethyltransferase 1	-2.6283	0.0042257
LOC_Os10g18340.1		-2.63146	0.000242933
LOC_Os09g28280.1	carboxyesterase 13	-2.63188	5.84345e-05
LOC_Os10g07210.1	heat shock protein 21	-2.63566	0.000665312
LOC_Os01g52750.1	subtilase family protein	-2.63655	0.00112916
LOC_Os10g07200.1	heat shock protein 21	-2.64414	0.00575531
LOC_Os02g51720.1		-2.64944	0.00694965
LOC_Os07g40870.1	hydroxyproline-rich glycoprotein family protein	-2.6547	0.000238493
LOC_Os01g36590.1	nodulin MtN21 /EamA-like transporter family protein	-2.65489	0.00536943
LOC_Os03g59280.1	Cupredoxin superfamily protein	-2.66319	0.00821405
LOC_Os11g10130.1	myb domain protein 52	-2.66367	2.14851e-06
LOC_Os08g43270.1	BCL-2-associated athanogene 1	-2.66534	0.000574889
LOC_Os04g16450.1	plasma membrane intrinsic protein 2;8	-2.67141	0.000255305
LOC_Os03g06350.1	ovate family protein 12	-2.67398	0.000420728
LOC_Os04g37820.1	UDP-glucosyl transferase 85A2	-2.67467	1.27602e-05
LOC_Os10g33350.1	PPPDE putative thiol peptidase family protein	-2.67579	0.000366078
LOC_Os01g42350.1	pleiotropic drug resistance 12	-2.6778	0.00334312
LOC_Os11g44690.1	cysteine-rich RLK (RECEPTOR-like protein kinase) 19	-2.6836	2.14993e-05
LOC_Os03g12030.1	3-ketoacyl-CoA synthase 6	-2.68476	0.00459355
LOC_Os04g50700.1		-2.68935	6.33492e-08
LOC_Os05g33900.1	nodulin MtN21 /EamA-like transporter family protein	-2.69263	0.0040806
LOC_Os03g50970.1	Microtubule associated protein (MAP65/ASE1) family protein	-2.69284	0.000629326
LOC_Os11g31940.1	GDSL-like Lipase/Acylhydrolase superfamily protein	-2.69764	0.000389685
LOC_Os03g61270.1	Glycosyl hydrolase superfamily protein	-2.69788	5.44609e-05
LOC_Os02g34930.1		-2.70283	0.00550086
LOC_Os09g20880.2	Protein kinase superfamily protein	-2.70402	0.00614676
LOC_Os02g48690.1		-2.70472	0.00421473
LOC_Os08g44270.1	Cysteine proteinases superfamily protein	-2.70653	3.147e-06
LOC_Os04g41350.1	amino acid permease 6	-2.71091	0.000537439
LOC_Os06g50240.1	Pathogenesis-related thaumatin superfamily protein	-2.71783	2.12431e-05
LOC_Os02g46500.1	plant U-box 23	-2.72112	0.00942919
LOC_Os02g33550.1	Late embryogenesis abundant (LEA) hydroxyproline-rich glycoprotein family	-2.72359	0.0031489
LOC_Os04g54390.1	bifunctional nuclease i	-2.72941	0.000335803
LOC_Os12g08760.1	Phosphoenolpyruvate carboxylase family protein	-2.72963	6.66684e-05
LOC_Os04g28990.1	Oxidoreductase, zinc-binding dehydrogenase family protein	-2.73176	0.000304977
LOC_Os09g32770.1	Auxin efflux carrier family protein	-2.73342	1.42992e-05
LOC_Os06g40818.1	Eukaryotic aspartyl protease family protein	-2.73715	9.66777e-05
LOC_Os07g35520.1	O-Glycosyl hydrolases family 17 protein	-2.73825	0.000238782
LOC_Os06g12410.1	GDSL-like Lipase/Acylhydrolase superfamily protein	-2.74187	0.00343389
LOC_Os08g20130.1	P-loop containing nucleoside triphosphate hydrolases superfamily protein	-2.7512	0.000128788
LOC_Os04g32840.1		-2.75425	0.000114796
LOC_Os08g33670.1	NAC domain containing protein 100	-2.75537	1.44821e-05
LOC_Os02g04430.1	STRUBBELIG-receptor family 3	-2.75931	0.000119983
LOC_Os06g22150.1		-2.76054	0.00511897
LOC_Os05g28520.1	Leucine-rich repeat protein kinase family protein	-2.76318	0.00104013
LOC_Os05g48840.1	Protein of unknown function (DUF679)	-2.7675	0.00418319
LOC_Os02g41780.1	Nucleotide/sugar transporter family protein	-2.77695	0.00243653
LOC_Os08g39330.1		-2.77768	0.00104205
LOC_Os11g12530.1	Leucine-rich receptor-like protein kinase family protein	-2.78287	1.66682e-07
LOC_Os07g47990.2	Peroxidase superfamily protein	-2.78447	0.000366947
LOC_Os01g08810.1	cytochrome P450, family 96, subfamily A, polypeptide 10	-2.78798	5.22864e-05
LOC_Os01g72740.1	ytochrome p450, family 71, subfamily B, polypeptide 11	-2.78859	1.94462e-06
LOC_Os05g48900.1	FASCICLIN-like arabinogalactan protein 13 precursor	-2.79136	0.00603596
LOC_Os03g04250.1	glutathione S-transferase PHI 10	-2.79257	9.05108e-05
LOC_Os06g03640.1	BCL-2-associated athanogene 3	-2.79439	0.000898573
LOC_Os04g52320.1	Pectin lyase-like superfamily protein	-2.79656	0.00176154
LOC_Os03g04240.1	glutathione S-transferase F11	-2.79703	0.000651051
LOC_Os03g59440.1	Disease resistance-responsive (dirigent-like protein) family protein	-2.80066	0.00250254
LOC_Os11g17970.1	Major facilitator superfamily protein	-2.80701	5.77643e-05
LOC_Os04g47930.1	Aluminium activated malate transporter family protein	-2.8125	0.00152067
LOC_Os09g30486.1	FASCICLIN-like arabinoogalactan 7	-2.81673	0.000264321
LOC_Os01g61160.1	laccase 12	-2.81823	8.73624e-05
LOC_Os10g31660.1		-2.82843	1.04728e-05
LOC_Os02g45160.1	Aluminium activated malate transporter family protein	-2.83011	4.81739e-06
LOC_Os03g05290.1	gamma tonoplast intrinsic protein	-2.846	6.91556e-06
LOC_Os04g35270.1	fucosyltransferase 13	-2.84865	0.000160019
LOC_Os08g36040.1	Family of unknown function (DUF716)	-2.85008	3.43161e-05
LOC_Os08g01220.1	NDR1/HIN1-like 1	-2.85126	0.000101505
LOC_Os03g02240.1	Duplicated homeodomain-like superfamily protein	-2.86373	0.00188905
LOC_Os03g63390.1	plantacyanin	-2.86993	0.000739423
LOC_Os07g31470.1	myb domain protein 67	-2.87051	0.000683866
LOC_Os07g41320.1	COBRA-like extracellular glycosyl-phosphatidyl inositol-anchored protein family	-2.87168	0.00358973
LOC_Os01g42900.1	ABC-2 type transporter family protein	-2.87274	0.00651371
LOC_Os07g18158.1	abscisic aldehyde oxidase 3	-2.87422	0.00071094
LOC_Os05g49370.1	Protein of unknown function (DUF1645)	-2.8806	0.00415701
LOC_Os12g05600.1	alpha/beta-Hydrolases superfamily protein	-2.88686	0.00256949
LOC_Os06g46799.1	Peroxidase superfamily protein	-2.88726	0.00102516
LOC_Os05g34030.1	Major facilitator superfamily protein	-2.88997	6.67983e-06
LOC_Os05g31760.1	annexin 3	-2.8932	0.000185978
LOC_Os12g16250.1	pinoresinol reductase 2	-2.89518	0.0037975
LOC_Os10g06680.1		-2.90152	0.00110844
LOC_Os03g45920.1	tubulin beta chain 2	-2.90259	0.00109649
LOC_Os01g11010.1	Peptide-N4-(N-acetyl-beta-glucosaminyl)asparagine amidase A protein	-2.90601	0.00089593
LOC_Os08g44620.1	PLATZ transcription factor family protein	-2.91601	0.00176359
LOC_Os02g32950.1	centroradialis	-2.92285	0.00117572
LOC_Os07g07790.1	Bifunctional inhibitor/lipid-transfer protein/seed storage 2S albumin superfamily protein	-2.93963	0.000387176
LOC_Os05g07060.1	FASCICLIN-like arabinogalactan-protein 11	-2.94724	0.00520298
LOC_Os07g40910.1		-2.95144	0.00110128
LOC_Os05g06780.1	Bifunctional inhibitor/lipid-transfer protein/seed storage 2S albumin superfamily protein	-2.95188	0.00067184
LOC_Os02g51799.1	myb domain protein 93	-2.96103	0.00336837
LOC_Os01g48570.1		-2.96401	0.00231481
LOC_Os01g37000.1	Protein of Unknown Function (DUF239)	-2.96949	0.0020785
LOC_Os07g01370.1	Peroxidase superfamily protein	-2.97248	0.000603579
LOC_Os05g42060.1	UDP-glucosyl transferase 73B3	-2.98063	0.000378126
LOC_Os01g42200.1		-2.98414	0.00689692
LOC_Os09g14100.1	NB-ARC domain-containing disease resistance protein	-2.98894	5.16115e-05
LOC_Os02g11770.1		-2.98911	0.000707511
LOC_Os03g14150.1		-2.99073	3.61116e-05
LOC_Os12g02030.1	BTB/POZ domain-containing protein	-2.99355	0.00253748
LOC_Os04g58760.1	Uncharacterised protein family (UPF0497)	-2.99375	9.27573e-05
LOC_Os01g41200.1	Heavy metal transport/detoxification superfamily protein	-2.99554	0.00935742
LOC_Os10g38580.1	glutathione S-transferase TAU 18	-3.00191	3.45008e-06
LOC_Os07g18162.1	aldehyde oxidase 1	-3.01194	0.000508122
LOC_Os05g33220.1	AWPM-19-like family protein	-3.01594	0.000254954
LOC_Os08g41880.1	purple acid phosphatase 27	-3.01632	0.000147496
LOC_Os02g09610.1	GDSL-like Lipase/Acylhydrolase superfamily protein	-3.01735	0.00650636
LOC_Os06g01660.1	Nodulin MtN21 /EamA-like transporter family protein	-3.01999	4.0092e-06
LOC_Os05g25540.1	Protein kinase superfamily protein	-3.02024	7.94447e-05
LOC_Os11g07240.1	Leucine-rich repeat protein kinase family protein	-3.03135	0.000149283
LOC_Os11g30810.1	P-loop containing nucleoside triphosphate hydrolases superfamily protein	-3.04905	0.00416639
LOC_Os01g57880.1	early nodulin-like protein 9	-3.05048	0.0053056
LOC_Os07g44550.1	Peroxidase superfamily protein	-3.05221	0.000484168
LOC_Os05g49760.1	cytosolic NADP+-dependent isocitrate dehydrogenase	-3.0568	0.000963299
LOC_Os07g04950.1	hydroxyproline-rich glycoprotein family protein	-3.05782	0.00416397
LOC_Os02g01060.1	Late embryogenesis abundant (LEA) hydroxyproline-rich glycoprotein family	-3.06196	0.000317139
LOC_Os09g07350.1	FASCICLIN-like arabinogalactan 2	-3.07459	0.000323946
LOC_Os11g20090.1	O-methyltransferase family protein	-3.07482	1.59781e-05
LOC_Os03g15460.1		-3.07899	1.12426e-06
LOC_Os08g08980.1	RmlC-like cupins superfamily protein	-3.07901	0.000823704
LOC_Os09g36490.1		-3.08099	0.00376562
LOC_Os09g07450.1	2-oxoglutarate (2OG) and Fe(II)-dependent oxygenase superfamily protein	-3.08594	1.8705e-05
LOC_Os04g37550.1	Eukaryotic aspartyl protease family protein	-3.09545	1.43862e-05
LOC_Os11g06820.1	like AUXIN RESISTANT 2	-3.1007	0.000865495
LOC_Os02g06380.1	Protein of unknown function (DUF579)	-3.10704	0.00299965
LOC_Os06g51260.1	Homeodomain-like superfamily protein	-3.11278	0.00121836
LOC_Os03g28300.2	Protein kinase superfamily protein with octicosapeptide/Phox/Bem1p domain	-3.13941	0.000106123
LOC_Os01g04640.1	Reticulon family protein	-3.13999	1.71012e-05
LOC_Os02g52180.1	Cupredoxin superfamily protein	-3.14163	0.00145118
LOC_Os03g11420.1	beta glucosidase 40	-3.142	6.43772e-05
LOC_Os01g50440.1	AWPM-19-like family protein	-3.14867	5.423e-05
LOC_Os06g22960.1	delta tonoplast integral protein	-3.15156	0.00022004
LOC_Os11g42390.1	serine carboxypeptidase-like 6	-3.16399	0.000565669
LOC_Os05g40400.1	Late embryogenesis abundant (LEA) hydroxyproline-rich glycoprotein family	-3.17429	0.00171002
LOC_Os04g46120.1	Cupredoxin superfamily protein	-3.18048	0.00611557
LOC_Os05g40960.1	myb-related protein 1	-3.18711	0.000370695
LOC_Os05g28780.1	Glycine-rich protein family	-3.18824	0.000996927
LOC_Os12g16240.1	pinoresinol reductase 1	-3.1948	0.00431047
LOC_Os02g02140.1	Leucine-rich repeat transmembrane protein kinase family protein	-3.19626	0.00304323
LOC_Os09g23820.1	cytochrome P450, family 735, subfamily A, polypeptide 1	-3.20521	0.000815505
LOC_Os12g12470.1	Zinc-binding dehydrogenase family protein	-3.20618	0.000511905
LOC_Os07g44160.1		-3.20795	0.000637029
LOC_Os01g69960.1		-3.20993	0.00863782
LOC_Os04g56420.1		-3.21661	0.000220129
LOC_Os05g12280.1		-3.22595	8.66569e-06
LOC_Os01g02930.1	Glycosyltransferase family 61 protein	-3.22721	0.00019433
LOC_Os02g44730.1	Major facilitator superfamily protein	-3.22881	2.96876e-06
LOC_Os07g34040.1	Late embryogenesis abundant (LEA) hydroxyproline-rich glycoprotein family	-3.24289	0.00929304
LOC_Os11g45980.1	NB-ARC domain-containing disease resistance protein	-3.24309	0.000457625
LOC_Os10g40430.1	Bifunctional inhibitor/lipid-transfer protein/seed storage 2S albumin superfamily protein	-3.2444	0.000791132
LOC_Os02g15120.1	RING/U-box superfamily protein	-3.24936	0.000906697
LOC_Os04g49900.1	multidrug resistance-associated protein 9	-3.25176	8.72757e-07
LOC_Os05g19600.1	expansin A17	-3.25361	0.00126152
LOC_Os01g63540.1	cytochrome P450, family 86, subfamily A, polypeptide 1	-3.27125	0.00368907
LOC_Os01g58640.1	purple acid phosphatase 27	-3.27533	0.00022624
LOC_Os11g35350.1		-3.29343	2.69465e-05
LOC_Os06g14630.1	SGNH hydrolase-type esterase superfamily protein	-3.29462	0.00227127
LOC_Os08g39870.1	beta glucosidase 17	-3.29937	0.00115071
LOC_Os11g24340.1	serine carboxypeptidase-like 3	-3.30505	0.000142366
LOC_Os12g24580.1	cAMP-regulated phosphoprotein 19-related protein	-3.312	6.72559e-06
LOC_Os09g39410.1	fatty acid reductase 4	-3.31836	6.36507e-05
LOC_Os09g07440.1		-3.33119	3.12139e-05
LOC_Os11g47140.1	wall-associated kinase 2	-3.33263	0.000399684
LOC_Os11g07830.1	Disease resistance-responsive (dirigent-like protein) family protein	-3.35081	0.000103068
LOC_Os05g48890.1	FASCICLIN-like arabinogalactan protein 13 precursor	-3.35197	0.00149279
LOC_Os03g25440.1	DUF679 domain membrane protein 2	-3.37508	1.25093e-05
LOC_Os09g17660.1	HSP20-like chaperones superfamily protein	-3.38274	0.00265162
LOC_Os04g14680.1	ascorbate peroxidase 3	-3.38694	3.51403e-05
LOC_Os04g07830.1		-3.39252	2.39655e-05
LOC_Os04g31290.1	FER-like regulator of iron uptake	-3.39838	0.00338547
LOC_Os02g20360.1	Tyrosine transaminase family protein	-3.42735	5.55164e-05
LOC_Os01g54620.1	cellulose synthase family protein	-3.42846	1.78315e-05
LOC_Os08g24790.1	Auxin-responsive family protein	-3.43613	0.000429289
LOC_Os08g05520.1	myb domain protein 103	-3.43622	0.0024115
LOC_Os05g48850.1	NAC domain containing protein 73	-3.43844	0.000626362
LOC_Os10g23060.1		-3.44157	5.06805e-05
LOC_Os11g39530.1	S-locus lectin protein kinase family protein	-3.45773	0.000151542
LOC_Os03g06000.1	expansin 11	-3.46386	0.00237431
LOC_Os03g46860.1	basic helix-loop-helix (bHLH) DNA-binding superfamily protein	-3.46837	0.0064173
LOC_Os11g26190.1		-3.47357	0.000105197
LOC_Os02g43640.1		-3.47525	0.00244808
LOC_Os07g18750.1	Bifunctional inhibitor/lipid-transfer protein/seed storage 2S albumin superfamily protein	-3.4782	8.62693e-08
LOC_Os10g40530.1	Bifunctional inhibitor/lipid-transfer protein/seed storage 2S albumin superfamily protein	-3.50079	0.000395924
LOC_Os02g50000.1	GDSL-like Lipase/Acylhydrolase superfamily protein	-3.50833	0.000127337
LOC_Os04g08390.1	NB-ARC domain-containing disease resistance protein	-3.51337	3.5089e-05
LOC_Os05g51570.1	gamma vacuolar processing enzyme	-3.51452	7.42246e-07
LOC_Os04g42040.1	Plant protein of unknown function (DUF828) with plant pleckstrin homology-like region	-3.51946	1.4024e-05
LOC_Os03g21960.1	PYRIMIDINE 4	-3.53227	1.54456e-05
LOC_Os10g40620.1	Family of unknown function (DUF566)	-3.53427	0.00106615
LOC_Os01g24560.1	Granulin repeat cysteine protease family protein	-3.5462	0.000113385
LOC_Os03g43650.1	Leucine-rich repeat (LRR) family protein	-3.55025	0.000296852
LOC_Os11g45970.1	NB-ARC domain-containing disease resistance protein	-3.55285	4.69321e-05
LOC_Os05g08554.1		-3.57956	1.86171e-05
LOC_Os01g50750.1	RING/U-box superfamily protein	-3.58162	0.00924687
LOC_Os03g05530.1	nodulin MtN21 /EamA-like transporter family protein	-3.62131	8.29356e-08
LOC_Os10g39170.1	Peroxidase superfamily protein	-3.66589	0.000213982
LOC_Os12g43340.1	actin depolymerizing factor 6	-3.66808	0.00132627
LOC_Os11g38010.1	TPX2 (targeting protein for Xklp2) protein family	-3.66839	2.11611e-05
LOC_Os02g10520.1	Subtilisin-like serine endopeptidase family protein	-3.68021	0.000737815
LOC_Os03g10478.1	Glycosyl hydrolase family 10 protein	-3.68595	0.000138075
LOC_Os10g21990.1		-3.69555	0.00435082
LOC_Os05g48270.1	Cytochrome b561/ferric reductase transmembrane with DOMON related domain	-3.71991	0.000803671
LOC_Os01g62480.1	laccase 17	-3.72004	0.00910221
LOC_Os02g28900.1	UDP-glucosyl transferase 85A3	-3.73824	2.36089e-06
LOC_Os05g31750.1	annexin 4	-3.74747	0.000364549
LOC_Os04g34630.1	Peroxidase superfamily protein	-3.76046	2.43699e-08
LOC_Os11g41150.1	SPIRAL1-like2	-3.76177	8.58447e-06
LOC_Os10g39740.1	glutathione S-transferase PHI 9	-3.76726	0.00123474
LOC_Os01g02010.1		-3.77032	0.00276669
LOC_Os04g07280.1		-3.77049	3.43977e-05
LOC_Os01g43280.1	UDP-glucosyl transferase 72B3	-3.7817	0.00148478
LOC_Os03g59210.1		-3.78609	9.82184e-05
LOC_Os03g02040.1	Remorin family protein	-3.78815	5.71358e-05
LOC_Os07g01110.1	laccase 7	-3.80992	0.00256975
LOC_Os06g06000.1	Zinc finger (C3HC4-type RING finger) family protein	-3.81449	3.227e-05
LOC_Os06g49230.1	peptide transporter 2	-3.8286	0.00343483
LOC_Os03g30250.1	COBRA-like extracellular glycosyl-phosphatidyl inositol-anchored protein family	-3.83857	0.00301503
LOC_Os10g38670.1	glutathione S-transferase TAU 18	-3.83984	0.000198994
LOC_Os02g14910.1	Basic-leucine zipper (bZIP) transcription factor family protein	-3.84678	0.00118614
LOC_Os10g40510.1	Bifunctional inhibitor/lipid-transfer protein/seed storage 2S albumin superfamily protein	-3.8509	0.000331938
LOC_Os01g40560.1	SPFH/Band 7/PHB domain-containing membrane-associated protein family	-3.85535	0.0011324
LOC_Os12g04320.1	P-loop containing nucleoside triphosphate hydrolases superfamily protein	-3.85982	0.00470604
LOC_Os01g47780.1	FASCICLIN-like arabinogalactan-protein 11	-3.86303	0.000623723
LOC_Os11g03290.1	apyrase 2	-3.86346	0.000400061
LOC_Os02g44080.1	tonoplast intrinsic protein 2;3	-3.87363	0.000473297
LOC_Os02g14160.1	Peroxidase superfamily protein	-3.87441	0.00388588
LOC_Os02g26014.1	Terpenoid cyclases/Protein prenyltransferases superfamily protein	-3.8817	8.23912e-05
LOC_Os02g17620.1	Isochorismatase family protein	-3.93375	0.00203767
LOC_Os03g01300.1	azelaic acid induced 1	-3.93548	6.1467e-06
LOC_Os11g02070.1	BTB/POZ domain-containing protein	-3.94528	0.00395755
LOC_Os01g15810.1	Peroxidase superfamily protein	-3.94748	1.91436e-06
LOC_Os02g34640.1		-3.96639	0.00190679
LOC_Os10g33760.1	NAC domain containing protein 74	-4.02314	0.000279523
LOC_Os10g33170.1	peptide transporter 3	-4.03452	0.000436215
LOC_Os11g42430.1	Major facilitator superfamily protein	-4.0883	0.000517247
LOC_Os01g01650.1	NAD(P)-binding Rossmann-fold superfamily protein	-4.09552	0.0024801
LOC_Os07g01440.1	uclacyanin 1	-4.137	0.000487783
LOC_Os05g27304.1	Major facilitator superfamily protein	-4.14193	0.00168165
LOC_Os07g01620.1	Disease resistance-responsive (dirigent-like protein) family protein	-4.15973	0.00507106
LOC_Os02g18410.1	plasma-membrane associated cation-binding protein 1	-4.16574	0.00799469
LOC_Os01g48800.1	purine permease 4	-4.19461	0.0012759
LOC_Os01g68580.1	Bifunctional inhibitor/lipid-transfer protein/seed storage 2S albumin superfamily protein	-4.19476	0.00550967
LOC_Os03g59030.1	UDP-Glycosyltransferase superfamily protein	-4.1988	0.000109025
LOC_Os11g32650.1	Chalcone and stilbene synthase family protein	-4.2031	0.00651813
LOC_Os06g42120.1	sulfotransferase 4B	-4.25094	0.00422952
LOC_Os06g05990.1	Zinc finger (C3HC4-type RING finger) family protein	-4.25331	1.35237e-06
LOC_Os05g06920.1	Ca2+-activated RelA/spot homolog	-4.29181	0.00276162
LOC_Os10g32980.1	cellulose synthase A4	-4.34229	6.42887e-05
LOC_Os09g25490.1	Cellulose synthase family protein	-4.35637	4.73374e-05
LOC_Os02g02370.1	myb domain protein 86	-4.35672	0.00688865
LOC_Os01g64840.1	Eukaryotic aspartyl protease family protein	-4.38474	0.00174959
LOC_Os07g10190.1	UDP-Glycosyltransferase superfamily protein	-4.38796	0.000716421
LOC_Os01g24570.1	Granulin repeat cysteine protease family protein	-4.41236	0.00451804
LOC_Os04g37500.1	glutamate decarboxylase 4	-4.43181	1.58283e-05
LOC_Os10g40520.1	Bifunctional inhibitor/lipid-transfer protein/seed storage 2S albumin superfamily protein	-4.51629	0.00207189
LOC_Os11g09040.1		-4.51717	0.00647204
LOC_Os08g14200.1	xyloglucan endotransglucosylase/hydrolase 25	-4.53761	1.84088e-06
LOC_Os06g44280.1		-4.56114	0.00879593
LOC_Os03g64340.1	Heavy metal transport/detoxification superfamily protein	-4.56551	0.000957756
LOC_Os10g31640.1		-4.56704	6.77183e-07
LOC_Os01g12130.1	Nodulin MtN3 family protein	-4.58335	0.000436094
LOC_Os04g43560.1	NAC domain containing protein 74	-4.59254	0.0044314
LOC_Os11g20160.1	O-methyltransferase family protein	-4.65392	0.000167378
LOC_Os02g03870.1	Glycosyl hydrolase family protein	-4.68094	0.00693254
LOC_Os01g56660.1		-4.72274	0.000729256
LOC_Os10g01920.1	HXXXD-type acyl-transferase family protein	-4.76505	1.85976e-05
LOC_Os04g04800.1	Concanavalin A-like lectin protein kinase family protein	-4.82631	0.00282285
LOC_Os05g38390.1	laccase 17	-4.85634	0.00545192
LOC_Os10g08319.1	cytochrome P450, family 76, subfamily C, polypeptide 3	-4.88863	8.88687e-06
LOC_Os02g17150.1	Subtilase family protein	-4.93302	1.5431e-05
LOC_Os09g09270.1	cinnamoyl coa reductase 1	-4.94476	0.000417296
LOC_Os06g09270.1	Galactosyltransferase family protein	-4.95374	0.00685979
LOC_Os02g48450.1	xylem cysteine peptidase 1	-4.95907	0.00131464
LOC_Os01g62490.1	laccase 17	-4.9645	0.000572293
LOC_Os05g04500.1	Peroxidase superfamily protein	-5.1011	0.00144465
LOC_Os06g12310.1	NOD26-like intrinsic protein 4;2	-5.16399	0.000324208
LOC_Os08g40380.1	sulfotransferase 2A	-5.18515	5.59907e-05
LOC_Os03g15320.1	glyoxal oxidase-related protein	-5.21703	0.00861699
LOC_Os02g45890.1	sulfotransferase 2A	-5.22086	0.000285975
LOC_Os08g01160.1	Uncharacterised protein family (UPF0497)	-5.24662	0.00931171
LOC_Os09g16030.1	UDP-Glycosyltransferase superfamily protein	-5.27761	0.00369408
LOC_Os06g12320.1	Transmembrane amino acid transporter family protein	-5.28103	0.0014665
LOC_Os05g41990.1	Peroxidase superfamily protein	-5.39514	0.000324215
LOC_Os09g09250.1		-5.41966	0.000303047
LOC_Os04g25970.1	UDP-glucosyl transferase 85A3	-5.53049	0.00793756
LOC_Os08g43654.1	MATE efflux family protein	-5.56103	0.00306669
LOC_Os03g10440.1	Glycosyl hydrolase family 10 protein	-5.58197	0.00209681
LOC_Os04g53580.1	PAK-box/P21-Rho-binding family protein	-5.59588	0.00258037
LOC_Os05g04440.1	Peroxidase superfamily protein	-5.67946	0.00159698
LOC_Os11g30910.1	sulfotransferase 4A	-5.68181	0.00237566
LOC_Os04g26960.1	terpene synthase 21	-5.82648	0.00114515
LOC_Os07g48030.1	Peroxidase superfamily protein	-5.83944	0.000174511
LOC_Os09g24370.1		-5.8422	0.000521179
LOC_Os10g09160.1	cytochrome P450, family 71, subfamily B, polypeptide 37	-5.99031	0.0091258
LOC_Os04g29000.1	P-loop containing nucleoside triphosphate hydrolases superfamily protein	-5.99622	0.00125483
LOC_Os12g15920.1	laccase 7	-6.07262	5.1165e-06
LOC_Os04g25370.1	UDP-glucosyl transferase 85A3	-6.09971	0.00263407
LOC_Os06g19800.1	BURP domain-containing protein	-6.35433	0.00303073
LOC_Os04g25980.1	UDP-glucosyl transferase 85A3	-6.47745	0.00714619
LOC_Os05g43940.1	O-methyltransferase family protein	-6.48173	0.000298941
LOC_Os09g09260.1		-6.56345	0.000299319
LOC_Os10g31680.1		-6.6237	3.23424e-06
LOC_Os10g31720.1		-6.81763	2.17705e-05
LOC_Os03g05140.1	Leucine-rich repeat transmembrane protein kinase family protein	-6.94135	0.00744491
LOC_Os01g12940.1	Phosphorylase superfamily protein	-7.3114	0.00254178
LOC_Os04g24460.1		-7.32496	0.00277034
LOC_Os11g12760.1	O-methyltransferase family protein	-7.4445	0.00674991
LOC_Os03g62060.1	Peptidase M20/M25/M40 family protein	-7.48415	0.000311567
LOC_Os10g31670.1		-7.53009	1.41624e-05
LOC_Os04g52210.1	Terpenoid cyclases/Protein prenyltransferases superfamily protein	-7.53857	0.00759424
LOC_Os01g11730.1	GDSL-like Lipase/Acylhydrolase superfamily protein	-7.93165	0.00020047
LOC_Os10g31730.1		-8.40801	4.44603e-08
