# Supplementary material for: A Developmental and Molecular View of Formation of Auxin-Induced Nodule-Like Structures in Land Plants
Source: Front Plant Sci. 2016 Nov 11;7:1692. doi: 10.3389/fpls.2016.01692 (PMC5104908; doi:10.3389/fpls.2016.01692)
Supplement: Supplementary file 6 [file Table_2.XLSX]

## Sheet: Sheet1
List of TFs
Gene ID	Gene Name	LogFC
LOC_Os07g37920.1	NAC domain containing protein 25	6.21107
LOC_Os08g37290.1	basic helix-loop-helix (bHLH) DNA-binding superfamily protein	4.87516
LOC_Os03g56050.1	AP2-like ethylene-responsive transcription factor	4.50571
LOC_Os02g54870.1	sequence-specific DNA binding transcription factors	4.41788
LOC_Os03g42240.1	B3 DNA binding domain containing protein	3.86334
LOC_Os08g39390.1	C2H2-type zinc finger family protein	3.67355
LOC_Os09g35760.2	Homeobox-leucine zipper family protein / lipid-binding START domain-containing protein	3.65771
LOC_Os05g29810.1	ethylene-responsive element binding protein	3.59109
LOC_Os06g40780.1	GRAS family transcription factor	3.56603
LOC_Os05g49010.1	AP2 domain containing protein	3.38988
LOC_Os01g45570.1	homeobox-leucine zipper protein 17	3.38978
LOC_Os01g60020.1	NAC domain containing protein 102	3.33661
LOC_Os11g19060.1	AP2/EREBP transcription factor, putative BABY BOOM	3.33003
LOC_Os02g57490.1	lateral organ boundaries-domain 16	3.3127
LOC_Os03g64260.1	ethylene-responsive element binding factor 15	3.18169
LOC_Os02g15340.1	NAC (No Apical Meristem) domain transcriptional regulator superfamily protein	3.16532
LOC_Os06g45540.1	PLATZ transcription factor family protein	3.11612
LOC_Os05g49620.1	WRKY family transcription factor	3.11542
LOC_Os12g03050.1	Arabidopsis NAC domain containing protein 87	3.05155
LOC_Os08g44940.1	Lateral organ boundaries (LOB) domain family protein	3.04763
LOC_Os03g04070.1	NAC domain containing protein 36	2.92882
LOC_Os03g21710.1	WRKY DNA-binding protein 70	2.91007
LOC_Os03g62230.1	C2H2 and C2HC zinc fingers superfamily protein	2.88187
LOC_Os03g20910.2	WUSCHEL related homeobox 11	2.87348
LOC_Os02g40070.1	AP2-like ethylene-responsive transcription factor PLETHORA2	2.85847
LOC_Os01g64790.1	AP2 domain containing protein	2.82398
LOC_Os11g03370.1	Arabidopsis NAC domain containing protein 87	2.80648
LOC_Os09g39850.1	ethylene response factor 1	2.78133
LOC_Os06g44750.1	AP2 domain containing protein	2.76237
LOC_Os03g04890.1	Zinc finger (C3HC4-type RING finger) family protein	2.74341
LOC_Os04g31610.1	HCP-like superfamily protein with MYND-type zinc finger	2.72988
LOC_Os05g46020.1	WRKY DNA-binding protein 51	2.70531
LOC_Os06g06360.1	WRKY family transcription factor	2.68312
LOC_Os03g07540.1	basic helix-loop-helix (bHLH) DNA-binding family protein	2.65223
LOC_Os03g10210.1	homeobox protein 21	2.63311
LOC_Os07g48900.1	basic helix-loop-helix (bHLH) DNA-binding superfamily protein	2.52068
LOC_Os07g48870.1	myb domain protein 78	2.51104
LOC_Os05g32070.1	Lateral root primordium (LRP) protein-related	2.4737
LOC_Os02g38470.1	B3 DNA binding domain containing protein	2.41245
LOC_Os02g51320.1	basic helix-loop-helix (bHLH) DNA-binding superfamily protein	2.31406
LOC_Os12g03040.1	NAC domain containing protein 47	2.28194
LOC_Os03g55080.1	WRKY DNA-binding protein 57	2.26923
LOC_Os07g39320.1	homeobox protein 40	2.23796
LOC_Os06g07040.1	indole-3-acetic acid inducible 31	2.21677
LOC_Os07g22730.1		2.21546
LOC_Os12g06440.1	RING/FYVE/PHD zinc finger superfamily protein	2.20822
LOC_Os01g72490.1	Lateral root primordium (LRP) protein-related	2.18287
LOC_Os04g33950.1	E2F transcription factor 3	2.11167
LOC_Os04g46350.1	homeobox-leucine zipper protein 3	2.09069
LOC_Os10g07510.1	Lateral organ boundaries (LOB) domain family protein	2.07634
LOC_Os01g16810.1	myb domain protein 105	2.05397
LOC_Os05g49100.1	WRKY DNA-binding protein 28	2.03736
LOC_Os10g41230.1	homeobox-leucine zipper protein 3	2.02994
LOC_Os04g51130.1	Homeodomain-like superfamily protein	2.00923
LOC_Os12g01490.1	myb-like HTH transcriptional regulator family protein	2.00018
LOC_Os01g49160.1	myb domain protein 36	1.97822
LOC_Os07g48560.1	WUSCHEL related homeobox 11	1.91695
LOC_Os01g53220.1	heat shock transcription factor C1	1.89672
LOC_Os01g57650.1	zinc finger protein-related	1.87098
LOC_Os08g16030.1	sequence-specific DNA binding transcription factors	1.85664
LOC_Os01g03720.1	myb domain protein 62	1.83934
LOC_Os01g06640.2	basic helix-loop-helix (bHLH) DNA-binding superfamily protein	1.83226
LOC_Os05g10670.1	CCCH-type zinc finger family protein	1.8199
LOC_Os09g27450.1	homeobox from Arabidopsis thaliana	1.78947
LOC_Os04g42570.1	AP2/EREBP transcription factor BABY BOOM	1.7504
LOC_Os09g36160.1	Lateral root primordium (LRP) protein-related	1.72258
LOC_Os04g50120.1	PLATZ transcription factor family protein	1.67057
LOC_Os06g48950.1	auxin response factor 19	1.63422
LOC_Os03g51330.1	GRAS family transcription factor	1.61548
LOC_Os04g43910.1	auxin response factor 16	1.55841
LOC_Os03g19780.1	basic helix-loop-helix (bHLH) DNA-binding superfamily protein	1.55557
LOC_Os05g48590.1	indoleacetic acid-induced protein 8	1.53621
LOC_Os06g45890.1	Homeodomain-like superfamily protein	1.51217
LOC_Os08g43410.1	Lateral root primordium (LRP) protein-related	1.50928
LOC_Os05g30990.1	zinc finger (C3HC4-type RING finger) family protein	1.50003
LOC_Os03g55760.1	Homeodomain-like superfamily protein	1.47373
LOC_Os01g14440.1	WRKY family transcription factor	1.4523
LOC_Os07g43120.1	BED zinc finger ;hAT family dimerisation domain	1.4317
LOC_Os10g40740.1	basic helix-loop-helix (bHLH) DNA-binding superfamily protein	1.38999
LOC_Os02g38130.1	NAC domain containing protein 44	1.38558
LOC_Os02g01380.1	Duplicated homeodomain-like superfamily protein	1.33771
LOC_Os11g01480.1	myb-like HTH transcriptional regulator family protein	1.32136
LOC_Os03g50780.1	RING/FYVE/PHD zinc finger superfamily protein	1.29579
LOC_Os02g33560.1	bZIP protein	1.29424
LOC_Os05g48690.1	sequence-specific DNA binding transcription factors	1.28203
LOC_Os11g04570.1	GRAS family transcription factor	1.27183
LOC_Os01g47560.1	WRKY DNA-binding protein 28	1.21171
LOC_Os03g21030.1	Arabidopsis NAC domain containing protein 87	1.19602
LOC_Os05g32270.1	AP2 domain containing protein	1.17619
LOC_Os05g48870.1	auxin response factor 15	1.09912
LOC_Os05g48870.1	auxin response factor 15	1.09912
LOC_Os01g07120.2	AP2 domain containing protein	1.08257
LOC_Os02g45250.1	Homeobox-leucine zipper family protein / lipid-binding START domain-containing protein	1.07859
LOC_Os11g03910.1	DHHC-type zinc finger family protein	1.07614
LOC_Os04g46220.1	ethylene responsive transcription factor	1.0681
LOC_Os06g50900.1	basic helix-loop-helix (bHLH) DNA-binding superfamily protein	1.06225
LOC_Os04g32620.1	ethylene-responsive transcription factor ERF114	1.05159
LOC_Os07g23210.1	BED zinc finger ;hAT family dimerisation domain	1.04555
LOC_Os04g53720.1	SNF2 domain-containing protein / helicase domain-containing protein / zinc finger protein-related	1.02753
LOC_Os04g44770.1	Transcription factor TFIIIC, tau55-related protein	1.01183
LOC_Os12g06464.1	RING/FYVE/PHD zinc finger superfamily protein	1.00637
LOC_Os07g39310.1	C2H2-like zinc finger protein	1.00561
LOC_Os09g35910.1	homeobox 7	-1.0681
LOC_Os03g58330.1	basic helix-loop-helix (bHLH) DNA-binding superfamily protein	-1.07511
LOC_Os12g07480.1	TCP family transcription factor	-1.07891
LOC_Os06g36480.1	NAC domain containing protein 75	-1.08204
LOC_Os02g52190.1	basic helix-loop-helix (bHLH) DNA-binding superfamily protein	-1.11853
LOC_Os04g32590.1	Homeodomain-like superfamily protein	-1.11883
LOC_Os09g13570.1	basic leucine-zipper 44	-1.15344
LOC_Os06g12230.1	TCP family transcription factor	-1.17255
LOC_Os03g14610.1	Abscisic acid-responsive (TB2/DP1, HVA22) family protein	-1.18665
LOC_Os03g06930.1	BEL1-like homeodomain 7	-1.22662
LOC_Os02g07770.1	Homeodomain-like superfamily protein	-1.22852
LOC_Os04g02510.1	C2H2-like zinc finger protein	-1.26405
LOC_Os03g56090.1	myb domain protein 36	-1.2722
LOC_Os01g08160.1	Homeodomain-like superfamily protein	-1.27578
LOC_Os12g16210.1	DHHC-type zinc finger family protein	-1.27579
LOC_Os11g25560.1	basic helix-loop-helix (bHLH) DNA-binding superfamily protein	-1.3258
LOC_Os05g20930.1	C2H2 and C2HC zinc fingers superfamily protein	-1.32669
LOC_Os12g37410.1	basic region/leucine zipper motif 53	-1.33765
LOC_Os02g17680.1	basic helix-loop-helix (bHLH) DNA-binding superfamily protein	-1.35986
LOC_Os10g39030.1	POX (plant homeobox) family protein	-1.36593
LOC_Os06g11860.1	ethylene responsive transcription factor	-1.3888
LOC_Os08g37580.1	homeobox protein 16	-1.39126
LOC_Os06g43990.1	WRKY family transcription factor	-1.39473
LOC_Os01g01430.1	NAC domain containing protein 47	-1.39716
LOC_Os07g28890.1	basic helix-loop-helix (bHLH) DNA-binding superfamily protein	-1.44038
LOC_Os05g50080.1	Zinc finger C-x8-C-x5-C-x3-H type family protein	-1.49058
LOC_Os07g40020.1	GRAS family transcription factor	-1.51213
LOC_Os02g14490.1	myb-like HTH transcriptional regulator family protein	-1.59565
LOC_Os01g10320.1	Homeobox-leucine zipper family protein / lipid-binding START domain-containing protein	-1.62636
LOC_Os01g53260.1	WRKY DNA-binding protein 24	-1.62997
LOC_Os09g36250.1	myb domain protein 42	-1.69168
LOC_Os11g05480.1	bZIP transcription factor family protein	-1.76636
LOC_Os03g47740.3	BEL1-like homeodomain 6	-1.79707
LOC_Os06g04090.1	NAC (No Apical Meristem) domain transcriptional regulator superfamily protein	-1.84311
LOC_Os07g48596.1	myb-related protein 1	-1.86796
LOC_Os04g35660.1	xylem NAC domain 1	-1.89437
LOC_Os03g51110.1	myb domain protein 52	-1.93398
LOC_Os08g03610.1	LSD1 zinc finger family protein	-2.11591
LOC_Os02g57790.1	C2H2-type zinc finger family protein	-2.21182
LOC_Os05g10690.1	myb-like transcription factor family protein	-2.21437
LOC_Os08g15020.1	myb domain protein 36	-2.28139
LOC_Os05g04820.1	myb domain protein 61	-2.29218
LOC_Os12g32620.1	GATA type zinc finger transcription factor family protein	-2.31436
LOC_Os07g01180.1	zinc-finger protein 10	-2.32224
LOC_Os07g37210.1	MYB-like 102	-2.44403
LOC_Os11g03540.1	AP2 domain containing protein	-2.46475
LOC_Os01g17160.1	DHHC-type zinc finger family protein	-2.47631
LOC_Os04g47810.1	basic helix-loop-helix (bHLH) DNA-binding superfamily protein	-2.48304
LOC_Os04g50770.1	myb domain protein 63	-2.51006
LOC_Os01g18240.1	myb domain protein 61	-2.53588
LOC_Os12g03290.1	AP2 domain containing protein	-2.59136
LOC_Os11g10130.1	myb domain protein 52	-2.66367
LOC_Os08g33670.1	NAC domain containing protein 100	-2.75537
LOC_Os03g02240.1	Duplicated homeodomain-like superfamily protein	-2.86373
LOC_Os07g31470.1	myb domain protein 67	-2.87051
LOC_Os08g44620.1	PLATZ transcription factor family protein	-2.91601
LOC_Os02g51799.1	myb domain protein 93	-2.96103
LOC_Os06g51260.1	Homeodomain-like superfamily protein	-3.11278
LOC_Os05g40960.1	myb-related protein 1	-3.18711
LOC_Os08g05520.1	myb domain protein 103	-3.43622
LOC_Os05g48850.1	NAC domain containing protein 73	-3.43844
LOC_Os03g46860.1	basic helix-loop-helix (bHLH) DNA-binding superfamily protein	-3.46837
LOC_Os06g06000.1	Zinc finger (C3HC4-type RING finger) family protein	-3.81449
LOC_Os02g14910.1	Basic-leucine zipper (bZIP) transcription factor family protein	-3.84678
LOC_Os10g33760.1	NAC domain containing protein 74	-4.02314
LOC_Os06g05990.1	Zinc finger (C3HC4-type RING finger) family protein	-4.25331
LOC_Os02g02370.1	myb domain protein 86	-4.35672
LOC_Os04g43560.1	NAC domain containing protein 74	-4.59254
