# Supplementary material for: A Developmental and Molecular View of Formation of Auxin-Induced Nodule-Like Structures in Land Plants
Source: Front Plant Sci. 2016 Nov 11;7:1692. doi: 10.3389/fpls.2016.01692 (PMC5104908; doi:10.3389/fpls.2016.01692)
Supplement: Supplementary file 7 [file Table_3.XLSX]

## Sheet: Sheet1
List of Protein Kinases
Gene ID	Gene Name	LogFC
LOC_Os08g42750.1	calcium-dependent protein kinase 13	3.93346
LOC_Os12g30180.1	cysteine-rich RLK (RECEPTOR-like protein kinase) 39	3.84328
LOC_Os07g35280.1	Serine/Threonine receptor-like kinase	3.80927
LOC_Os05g10650.1	phosphofructokinase 3	3.4307
LOC_Os01g72810.1	Curculin-like (mannose-binding) lectin family protein	3.41935
LOC_Os10g22890.1	Leucine-rich repeat protein kinase family protein	3.22866
LOC_Os01g66760.1	ERECTA like kinase 1	3.20658
LOC_Os11g31540.1	somatic embryogenesis receptor-like kinase 1	3.17225
LOC_Os02g27310.1	cysteine-rich RLK (RECEPTOR-like protein kinase) 8	3.15629
LOC_Os01g07370.1	Kinase interacting (KIP1-like) family protein	3.00437
LOC_Os01g02300.1	Protein kinase superfamily protein	2.99526
LOC_Os08g24310.1	Leucine-rich repeat protein kinase family protein	2.96732
LOC_Os04g51040.1	wall associated kinase 3	2.95143
LOC_Os05g41370.1	cysteine-rich RLK (RECEPTOR-like protein kinase) 25	2.94573
LOC_Os09g23570.1	receptor-like kinase 1	2.93235
LOC_Os02g13420.1	Protein kinase family protein with leucine-rich repeat domain	2.93063
LOC_Os05g02200.1	receptor-like protein kinase-related family protein	2.89643
LOC_Os01g45520.1	S-locus lectin protein kinase family protein	2.84569
LOC_Os07g31190.1	wall-associated kinase 2	2.82797
LOC_Os03g63240.1	LRR and NB-ARC domains-containing disease resistance protein	2.77815
LOC_Os08g40270.1	Concanavalin A-like lectin protein kinase family protein	2.74097
LOC_Os12g42020.1	Protein kinase superfamily protein	2.6631
LOC_Os09g37834.1	S-locus lectin protein kinase family protein	2.66096
LOC_Os11g10710.1	Serine/Threonine receptor-like kinase	2.65007
LOC_Os02g13780.1	Leucine-rich repeat protein kinase family protein	2.57489
LOC_Os05g16824.1	SHR5-receptor-like kinase	2.48601
LOC_Os04g45920.1	Protein kinase superfamily protein	2.42282
LOC_Os03g16950.1	receptor-like protein kinase-related family protein	2.38217
LOC_Os08g39550.1	Leucine-rich repeat (LRR) family protein	2.35557
LOC_Os07g35290.1	Serine/Threonine receptor-like kinase	2.34988
LOC_Os02g01800.1	Leucine-rich repeat protein kinase family protein	2.32916
LOC_Os03g01980.1	Kinase interacting (KIP1-like) family protein	2.3088
LOC_Os10g04490.1	LRR and NB-ARC domains-containing disease resistance protein	2.3035
LOC_Os07g35300.1	cysteine-rich RLK (RECEPTOR-like protein kinase) 25	2.29584
LOC_Os11g44430.1	CRINKLY4 related 4	2.22367
LOC_Os07g01710.1	phytosylfokine-alpha receptor 2	2.20204
LOC_Os10g38450.1	Protein kinase family protein with leucine-rich repeat domain	2.18999
LOC_Os08g10290.1	SHR5-receptor-like kinase	2.15097
LOC_Os02g12440.1	Leucine-rich repeat protein kinase family protein	2.15074
LOC_Os02g21890.1	CLAVATA3/ESR-RELATED 12	2.12941
LOC_Os04g41380.1	Leucine-rich repeat (LRR) family protein	2.11024
LOC_Os02g12420.1	Leucine-rich repeat protein kinase family protein	2.10786
LOC_Os04g01320.1	S-locus lectin protein kinase family protein	2.06467
LOC_Os03g29410.1	Protein kinase superfamily protein	2.04122
LOC_Os06g40030.1	S-locus lectin protein kinase family protein	2.03783
LOC_Os11g44500.1	CRINKLY4 related 4	2.03501
LOC_Os11g06780.1	Protein kinase superfamily protein	2.00942
LOC_Os06g14260.1	receptor lectin kinase	2.0014
LOC_Os02g11980.1	Leucine-rich repeat protein kinase family protein	1.99362
LOC_Os07g35680.1	cysteine-rich RLK (RECEPTOR-like protein kinase) 8	1.94655
LOC_Os07g48730.1	Protein kinase superfamily protein	1.92663
LOC_Os05g51740.1	Leucine-rich receptor-like protein kinase family protein	1.90543
LOC_Os01g08470.1	Leucine-rich repeat (LRR) family protein	1.89328
LOC_Os04g30110.1	wall-associated kinase 2	1.87284
LOC_Os01g72990.1	Leucine-rich repeat protein kinase family protein	1.86429
LOC_Os12g11370.1	receptor like protein 19	1.85316
LOC_Os04g23720.1	S-domain-2 5	1.83851
LOC_Os03g44020.1	ACG kinases include homologs to PKA, PKG and PKC	1.82571
LOC_Os01g26390.1	cysteine-rich RLK (RECEPTOR-like protein kinase) 23	1.82315
LOC_Os04g53998.1	S-locus lectin protein kinase family protein	1.81903
LOC_Os07g36570.1	S-locus lectin protein kinase family protein	1.76173
LOC_Os01g48040.1	lectin protein kinase family protein	1.72578
LOC_Os11g31680.1	cysteine-rich RLK (RECEPTOR-like protein kinase) 8	1.72054
LOC_Os05g47750.1	Protein kinase superfamily protein	1.69786
LOC_Os02g05970.1	phytosulfokine receptor precursor	1.68464
LOC_Os11g44860.1	S-locus lectin protein kinase family protein	1.67096
LOC_Os01g36790.1	cysteine-rich RLK (RECEPTOR-like protein kinase) 2	1.6676
LOC_Os07g04190.1	CLAVATA 1 like LRR	1.65824
LOC_Os12g44090.1	Leucine-rich repeat protein kinase family protein	1.63502
LOC_Os06g04370.1	Leucine-rich repeat protein kinase family protein	1.63447
LOC_Os11g05320.1	ACG kinases include homologs to PKA, PKG and PKC,	1.62355
LOC_Os11g05320.1	ACG kinases include homologs to PKA, PKG and PKC,	1.62355
LOC_Os03g50810.1	transmembrane kinase 1	1.6158
LOC_Os01g53840.1	protein kinase family protein / peptidoglycan-binding LysM domain-containing protein	1.61202
LOC_Os04g34270.1	S-locus lectin protein kinase family protein	1.58479
LOC_Os05g34270.1	BAK1-interacting receptor-like kinase 1	1.56598
LOC_Os06g38990.1	Leucine-rich receptor-like protein kinase family protein	1.55027
LOC_Os06g45710.1	phosphoglycerate kinase	1.50355
LOC_Os02g09960.1	OsLYK8, LysM	1.50252
LOC_Os06g41710.1	Histidine kinase-, DNA gyrase B-, and HSP90-like ATPase family protein	1.48649
LOC_Os02g54600.1	mitogen-activated protein kinase kinase 4	1.46508
LOC_Os06g37620.1	U-box domain-containing protein kinase family protein	1.45929
LOC_Os01g55450.1	CBL-interacting protein kinase 12	1.43622
LOC_Os07g35580.1	cysteine-rich RLK (RECEPTOR-like protein kinase) 8	1.40369
LOC_Os01g10870.1	CBL-interacting protein kinase 12	1.3937
LOC_Os06g50100.1	Protein kinase superfamily protein	1.37253
LOC_Os07g35380.1	Serine/Threonine receptor-like kinase	1.37055
LOC_Os02g45170.1	Serine/threonine-protein kinase WNK (With No Lysine)-related	1.37028
LOC_Os02g58390.1	Leucine-rich repeat protein kinase family protein	1.36112
LOC_Os06g08280.1	Protein kinase superfamily protein with octicosapeptide/Phox/Bem1p domain	1.35811
LOC_Os04g39420.1	phosphofructokinase 2	1.35399
LOC_Os03g52760.1	pfkB-like carbohydrate kinase family protein	1.30596
LOC_Os06g49100.1	leucine-rich repeat/extensin 2	1.29862
LOC_Os01g04450.1	Protein kinase superfamily protein	1.29812
LOC_Os02g54650.1	diacylglycerol kinase 7	1.29724
LOC_Os03g15250.1	receptor lectin kinase	1.28167
LOC_Os12g43640.1	Leucine-rich receptor-like protein kinase family protein	1.24885
LOC_Os11g04840.1	Phosphatidylinositol-4-phosphate 5-kinase family protein	1.24488
LOC_Os03g41460.1	Protein kinase superfamily protein	1.24369
LOC_Os11g35330.1	protein kinase family protein / peptidoglycan-binding LysM domain-containing protein	1.23141
LOC_Os03g15550.1	phosphatidylinositol-4-phosphate 5-kinase 1	1.22796
LOC_Os01g02040.1	Protein kinase superfamily protein	1.22752
LOC_Os07g35330.1	Serine/Threonine receptor-like kinase	1.21238
LOC_Os04g56110.2	S-domain-2 5	1.2095
LOC_Os03g12470.1	Protein kinase superfamily protein	1.19954
LOC_Os08g19140.1	adenylate kinase family protein	1.19925
LOC_Os10g41220.1	U-box domain-containing protein kinase family protein	1.199
LOC_Os03g01990.1	Peptidoglycan-binding LysM domain-containing protein	1.19882
LOC_Os03g50450.1	receptor-like kinase 1	1.19787
LOC_Os04g28040.1	kinase interacting family protein	1.1815
LOC_Os07g48229.1	vacuolar sorting receptor homolog 1	1.172
LOC_Os04g36580.1	cysteine-rich RLK (RECEPTOR-like protein kinase) 8	1.16578
LOC_Os09g24330.1	Protein kinase superfamily protein	1.15409
LOC_Os06g45280.1	Protein kinase superfamily protein	1.13803
LOC_Os11g06234.1	LRR and NB-ARC domains-containing disease resistance protein	1.13697
LOC_Os01g60700.1	Protein kinase superfamily protein	1.1358
LOC_Os07g42310.1	Lung seven transmembrane receptor family protein	1.13556
LOC_Os09g39620.1	U-box domain-containing protein kinase family protein	1.12794
LOC_Os01g52050.1	Leucine-rich receptor-like protein kinase family protein	1.12233
LOC_Os08g38320.1	D6 protein kinase like 2	1.12021
LOC_Os02g12010.1	Leucine-rich repeat protein kinase family protein	1.11186
LOC_Os07g09610.1	SNF1 kinase homolog 11	1.1071
LOC_Os01g34610.1	kinase interacting family protein	1.09892
LOC_Os04g54080.1	S-locus lectin protein kinase family protein	1.07733
LOC_Os05g25350.1	Malectin/receptor-like protein kinase family protein	1.07022
LOC_Os05g12260.1	regulatory components of ABA receptor 3	1.06541
LOC_Os04g57630.1	phytosulfokine receptor 1	1.06089
LOC_Os06g47760.1	phytosulfokine receptor precursor	1.05609
LOC_Os06g38670.1	Leucine-rich repeat protein kinase family protein	1.05428
LOC_Os10g25550.1	Protein kinase superfamily protein	1.04953
LOC_Os09g29510.1	wall associated kinase 3	1.04372
LOC_Os10g30530.1	receptor lectin kinase	1.03747
LOC_Os03g25400.1	pyruvate dehydrogenase kinase	1.03145
LOC_Os10g36710.1	CDPK-related kinase 3	1.01748
LOC_Os04g58250.1	Protein kinase superfamily protein	1.01389
LOC_Os01g54350.1	Protein kinase superfamily protein	1.01238
LOC_Os04g55420.1	receptor like protein 14	1.0073
LOC_Os02g06810.1	cysteine-rich RLK (RECEPTOR-like protein kinase) 8	-1.04219
LOC_Os04g52140.1	Protein kinase superfamily protein	-1.04347
LOC_Os08g08110.1	diacylglycerol kinase 5	-1.04772
LOC_Os11g15190.1	NB-ARC domain-containing disease resistance protein	-1.05228
LOC_Os06g50340.1	CLAVATA 1 like LRR	-1.07993
LOC_Os10g29620.1	Protein kinase superfamily protein	-1.0967
LOC_Os11g44660.1	cysteine-rich RLK (RECEPTOR-like protein kinase) 34	-1.11016
LOC_Os06g08710.1	Leucine-rich receptor-like protein kinase family protein	-1.11322
LOC_Os12g02250.1	with no lysine (K) kinase 5	-1.18784
LOC_Os05g03450.1	Concanavalin A-like lectin protein kinase family protein	-1.20733
LOC_Os03g10500.1	adenosine-5\'-phosphosulfate (APS) kinase 3	-1.21365
LOC_Os12g40419.1	Protein kinase superfamily protein	-1.21787
LOC_Os06g42800.1	STRUBBELIG-receptor family 8	-1.23634
LOC_Os02g41590.1	adenosine kinase 2	-1.25448
LOC_Os09g04490.1	receptor like protein 44	-1.27437
LOC_Os07g31500.1	Leucine-rich repeat transmembrane protein kinase	-1.28094
LOC_Os07g48090.1	SOS3-interacting protein 4	-1.28736
LOC_Os07g35410.1	Serine/Threonine receptor-like kinase	-1.34799
LOC_Os04g35890.1	CRINKLY4 related 4	-1.35689
LOC_Os03g50860.1	Histidine Kinase	-1.38988
LOC_Os02g14480.1	Leucine-rich repeat protein kinase family protein	-1.40196
LOC_Os02g34430.1	Protein kinase superfamily protein	-1.47697
LOC_Os07g02780.1	mitogen-activated protein kinase kinase kinase 5	-1.53367
LOC_Os08g38560.1	Leucine-rich receptor-like protein kinase family protein	-1.54308
LOC_Os02g54030.1	Pectin lyase-like superfamily protein	-1.56079
LOC_Os03g18370.1	Leucine-rich repeat protein kinase family protein	-1.5668
LOC_Os03g12250.1	receptor-like kinase 1	-1.64098
LOC_Os03g03570.2	Leucine-rich repeat protein kinase family protein	-1.64859
LOC_Os01g74550.1	Leucine-rich repeat protein kinase family protein	-1.65706
LOC_Os11g11490.1	CRINKLY4 related 4	-1.6641
LOC_Os05g40200.1	Leucine-rich repeat protein kinase family protein	-1.73663
LOC_Os12g40419.3	Protein kinase superfamily protein	-1.75037
LOC_Os02g53030.1	mitogen-activated protein kinase kinase kinase 9	-1.76325
LOC_Os04g56060.1	Protein kinase superfamily protein	-1.76803
LOC_Os10g25090.1	STRUBBELIG-receptor family 7	-1.80123
LOC_Os12g26940.1	histidine kinase	-1.88552
LOC_Os03g08170.1	Protein kinase superfamily protein	-1.8919
LOC_Os09g30190.1	Leucine-rich receptor-like protein kinase family protein	-1.91516
LOC_Os07g09890.1	hexokinase 3	-1.94594
LOC_Os07g08000.1	NIMA-related kinase 2	-2.04779
LOC_Os02g01730.1	Protein kinase superfamily protein	-2.14054
LOC_Os11g41650.2	adenosine-5\'-phosphosulfate (APS) kinase 3	-2.16176
LOC_Os04g42620.1	Leucine-rich repeat (LRR) family protein	-2.1722
LOC_Os02g43550.1	cyclin p4;3	-2.18174
LOC_Os06g43620.1	heptahelical transmembrane protein2	-2.2456
LOC_Os11g46880.1	wall associated kinase 3	-2.45825
LOC_Os08g15060.1	Protein kinase superfamily protein	-2.51726
LOC_Os04g51880.2	galacturonic acid kinase	-2.58825
LOC_Os11g44690.1	cysteine-rich RLK (RECEPTOR-like protein kinase) 19	-2.6836
LOC_Os09g20880.2	Protein kinase superfamily protein	-2.70402
LOC_Os02g04430.1	STRUBBELIG-receptor family 3	-2.75931
LOC_Os05g28520.1	Leucine-rich repeat protein kinase family protein	-2.76318
LOC_Os11g12530.1	Leucine-rich receptor-like protein kinase family protein	-2.78287
LOC_Os05g25540.1	STRUBBELIG-RECEPTOR FAMILY 6	-3.02024
LOC_Os11g07240.1	Leucine-rich repeat protein kinase family protein	-3.03135
LOC_Os03g28300.2	Protein kinase superfamily protein with octicosapeptide/Phox/Bem1p domain	-3.13941
LOC_Os02g02140.1	Leucine-rich repeat transmembrane protein kinase family protein	-3.19626
LOC_Os11g47140.1	wall-associated kinase 2	-3.33263
LOC_Os11g39530.1	S-locus lectin protein kinase family protein	-3.45773
LOC_Os04g04800.1	Concanavalin A-like lectin protein kinase family protein	-4.82631
LOC_Os03g05140.1	Leucine-rich repeat transmembrane protein kinase family protein	-6.94135
