# Supplementary material for: A Developmental and Molecular View of Formation of Auxin-Induced Nodule-Like Structures in Land Plants
Source: Front Plant Sci. 2016 Nov 11;7:1692. doi: 10.3389/fpls.2016.01692 (PMC5104908; doi:10.3389/fpls.2016.01692)
Supplement: Supplementary file 8 [file Table_4.XLSX]

## Sheet: Sheet1
List of Transporters
Gene ID	Gene Name	LogFC
LOC_Os08g13570.1	exocyst subunit exo70 family protein F1	5.69314
LOC_Os01g51780.1	Auxin efflux carrier family protein	4.16474
LOC_Os01g50100.1	P-glycoprotein 11	4.13395
LOC_Os12g44110.2	peptide transporter	3.99585
LOC_Os06g07220.1	Bifunctional inhibitor/lipid-transfer protein/seed storage 2S albumin superfamily protein	3.9874
LOC_Os03g18010.1	Phosphoinositide-specific phospholipase C family protein	3.66168
LOC_Os03g01320.1	Bifunctional inhibitor/lipid-transfer protein/seed storage 2S albumin superfamily protein	3.59189
LOC_Os12g31540.1	PLAC8 family protein	3.54143
LOC_Os02g38230.1	nitrate transmembrane transporters	3.3474
LOC_Os10g20450.1	MATE efflux family protein	3.20503
LOC_Os03g10100.1	polyol/monosaccharide transporter 5	3.05122
LOC_Os07g09420.1	AAA-ATPase 1	3.04242
LOC_Os07g28850.1	Stabilizer of iron transporter SufD / Polynucleotidyl transferase	3.0143
LOC_Os12g33300.1	nodulin MtN21 /EamA-like transporter family protein	2.96188
LOC_Os07g37320.1	sugar transporter 1	2.8709
LOC_Os08g29570.1	pleiotropic drug resistance 12	2.75724
LOC_Os02g57350.1	Heavy metal transport/detoxification superfamily protein	2.68372
LOC_Os04g13210.1	multidrug resistance-associated protein 10	2.65987
LOC_Os01g24010.1	pleiotropic drug resistance 12	2.6131
LOC_Os01g42380.1	pleiotropic drug resistance 12	2.55113
LOC_Os03g11900.1	Major facilitator superfamily protein	2.49708
LOC_Os02g54640.1	glutamate receptor 2.7	2.46507
LOC_Os01g49640.1	Bifunctional inhibitor/lipid-transfer protein/seed storage 2S albumin superfamily protein	2.42662
LOC_Os01g61510.1	ammonium transporter 2	2.33761
LOC_Os01g71760.1	bidirectional amino acid transporter 1	2.22735
LOC_Os06g06440.1	multidrug resistance-associated protein 14	2.22373
LOC_Os10g20470.1	MATE efflux family protein	2.18773
LOC_Os03g10640.1	calcium ATPase 2	2.18494
LOC_Os02g13870.1	Aquaporin NIP1-1	2.07231
LOC_Os05g35594.1	peptide transporter	2.00679
LOC_Os07g31884.1	MATE efflux family protein	1.86101
LOC_Os01g23580.1	Inorganic H pyrophosphatase family protein	1.83194
LOC_Os04g11820.1	ABC transporter family protein	1.76071
LOC_Os03g14080.1	like AUXIN RESISTANT 2	1.73917
LOC_Os08g30780.1	ABC2 homolog 6	1.63779
LOC_Os04g50950.1	peptide transporter 2	1.52566
LOC_Os04g50950.1	peptide transporter 2	1.52566
LOC_Os10g39100.1	PLAC8 family protein	1.51791
LOC_Os02g46380.3	purine permease 11	1.49227
LOC_Os08g45030.1	ATP binding cassette subfamily B1	1.49159
LOC_Os04g30490.1	MATE efflux family protein	1.47884
LOC_Os06g10580.2	cyclic nucleotide-binding transporter 1	1.46685
LOC_Os09g39960.1	DYNAMIN-like 1E	1.44545
LOC_Os05g27820.1	SEC14 cytosolic factor family protein / phosphoglyceride transfer family protein	1.40194
LOC_Os12g30040.1	Transmembrane amino acid transporter family protein	1.39512
LOC_Os02g30650.1	Heavy metal transport/detoxification superfamily protein	1.38534
LOC_Os12g03899.1	zinc induced facilitator-like 2	1.36196
LOC_Os03g23050.1	Stabilizer of iron transporter SufD / Polynucleotidyl transferase	1.31835
LOC_Os08g37432.1	MATE efflux family protein	1.31591
LOC_Os06g39640.1	Stabilizer of iron transporter SufD / Polynucleotidyl transferase	1.30462
LOC_Os01g42410.1	pleiotropic drug resistance 12	1.28896
LOC_Os05g45340.1	AAA-type ATPase family protein	1.27507
LOC_Os02g58080.1	sucrose transporter 2	1.2641
LOC_Os01g03490.1	Heavy metal transport/detoxification superfamily protein	1.23655
LOC_Os01g63870.1	nucleobase-ascorbate transporter 12	1.1983
LOC_Os07g01560.1	sugar transporter 1	1.17904
LOC_Os05g01030.1	ATPase E1-E2 type family protein / haloacid dehalogenase-like hydrolase family protein	1.17523
LOC_Os09g21340.1	Xanthine/uracil permease family protein	1.16956
LOC_Os04g52900.2	multidrug resistance-associated protein 2	1.16201
LOC_Os02g50820.1	Xanthine/uracil permease family protein	1.15351
LOC_Os07g41180.1	Nuclear transport factor 2 (NTF2) family protein with RNA binding (RRM-RBD-RNP motifs) domain	1.12374
LOC_Os01g03914.2	Cation efflux family protein	1.09959
LOC_Os04g35540.1	bidirectional amino acid transporter 1	1.09608
LOC_Os10g33210.1	peptide transporter 3	1.0752
LOC_Os01g49120.1	MATE efflux family protein	1.07373
LOC_Os01g17240.1	phosphate transporter 4;1	1.06881
LOC_Os03g08070.3	P-type ATPase of Arabidopsis 2	1.06843
LOC_Os04g47870.2	Stabilizer of iron transporter SufD / Polynucleotidyl transferase	1.01936
LOC_Os07g33310.1	MATE efflux family protein	1.0176
LOC_Os06g08110.1	nodulin	1.00823
LOC_Os05g35460.1	SEC14 cytosolic factor family protein / phosphoglyceride transfer family protein	-1.00018
LOC_Os01g71710.1	bidirectional amino acid transporter 1	-1.02095
LOC_Os04g42130.1	Major facilitator superfamily protein	-1.02163
LOC_Os07g01310.1	glutamate receptor 3.4	-1.05154
LOC_Os03g62270.1	MATE efflux family protein	-1.07157
LOC_Os06g45500.1	copper-exporting ATPase / responsive-to-antagonist 1 / copper-transporting ATPase (RAN1)	-1.08107
LOC_Os02g35190.1	chloride channel C	-1.11594
LOC_Os03g18590.1	catalytics;transferases;[acyl-carrier-protein] S-malonyltransferases;binding	-1.13828
LOC_Os05g04610.1	P-glycoprotein 21	-1.1465
LOC_Os10g02240.1	peptide transporter 2	-1.1624
LOC_Os01g48710.1	Heavy metal transport/detoxification superfamily protein	-1.18181
LOC_Os03g01170.1	sugar transporter 1	-1.18777
LOC_Os07g37110.1	nucleoside transporter	-1.19998
LOC_Os07g05380.1	Actin-like ATPase superfamily protein	-1.20487
LOC_Os08g10450.1	equilibrative nucleotide transporter 1	-1.24373
LOC_Os10g39440.1	tonoplast monosaccharide transporter2	-1.25048
LOC_Os06g42030.1	Potassium transporter family protein	-1.25073
LOC_Os02g58530.1	tonoplast monosaccharide transporter3	-1.27518
LOC_Os09g36860.1	acyl carrier protein 2	-1.2776
LOC_Os06g46670.2	glutamate receptor 3.4	-1.29352
LOC_Os02g49260.1	Nucleotide/sugar transporter family protein	-1.29941
LOC_Os03g03500.1	Heavy metal transport/detoxification superfamily protein	-1.35019
LOC_Os03g29850.1	zinc transporter 11 precursor	-1.35971
LOC_Os12g44150.1	H(+)-ATPase 11	-1.3672
LOC_Os07g30810.1	Xanthine/uracil permease family protein	-1.40698
LOC_Os03g09940.1	sulfate transporter 2;1	-1.42503
LOC_Os01g12260.1	vacuolar ATP synthase subunit E1	-1.4425
LOC_Os04g47220.1	plasma membrane intrinsic protein 1;4	-1.45958
LOC_Os06g08080.1	Inorganic H pyrophosphatase family protein	-1.47182
LOC_Os11g07600.1	ATP-binding casette family G25	-1.53035
LOC_Os07g09970.1	Bifunctional inhibitor/lipid-transfer protein/seed storage 2S albumin superfamily protein	-1.54496
LOC_Os03g48810.1	Xanthine/uracil permease family protein	-1.56693
LOC_Os08g05910.1	nitrate transporter 1.1	-1.57224
LOC_Os07g48390.1	Copper transport protein family	-1.59695
LOC_Os08g28170.1	Xanthine/uracil permease family protein	-1.60223
LOC_Os02g57620.1	Divalent ion symporter	-1.60537
LOC_Os12g13720.1	pleiotropic drug resistance 5	-1.60943
LOC_Os01g36070.1	Nodulin MtN3 family protein	-1.61242
LOC_Os07g03910.1	Major facilitator superfamily protein	-1.63547
LOC_Os01g65210.1	proton-dependent oligopeptide transport	-1.64525
LOC_Os03g42830.1	MATE efflux family protein	-1.66332
LOC_Os08g37250.1	phospholipase A 2A	-1.67085
LOC_Os11g41870.1	polyol/monosaccharide transporter 5	-1.67941
LOC_Os04g35160.1	magnesium transporter 4	-1.68623
LOC_Os10g39980.1	Divalent ion symporter	-1.71972
LOC_Os05g41420.1	nodulin MtN21 /EamA-like transporter family protein	-1.75707
LOC_Os02g07870.1	vacuolar ATP synthase subunit A	-1.76356
LOC_Os10g42280.1	Polyketide cyclase/dehydrase and lipid transport superfamily protein	-1.77026
LOC_Os03g50030.1	Phospholipase A2 family protein	-1.81919
LOC_Os06g14030.1	STELAR K+ outward rectifier	-1.83933
LOC_Os01g14520.1	SLAC1 homologue 1	-1.85159
LOC_Os07g26630.1	plasma membrane intrinsic protein 2	-1.8777
LOC_Os12g32940.1	polyol/monosaccharide transporter 5	-1.88521
LOC_Os08g34700.1	glutamine dumper 3	-1.90964
LOC_Os05g47700.1	Bifunctional inhibitor/lipid-transfer protein/seed storage 2S albumin superfamily protein	-1.94601
LOC_Os01g58910.1	nodulin MtN21 /EamA-like transporter family protein	-2.01297
LOC_Os12g42910.1	calcium exchanger 7	-2.01637
LOC_Os05g34010.1	peptide transporter PTR2	-2.05049
LOC_Os01g50460.1	Nodulin MtN3 family protein	-2.05497
LOC_Os03g63580.1	non-specific phospholipase C4	-2.06318
LOC_Os02g52930.1	nodulin MtN21 /EamA-like transporter family protein	-2.06548
LOC_Os02g51110.1	Aquaporin NIP2-1	-2.0735
LOC_Os08g07010.1	ATP-binding cassette 14	-2.09406
LOC_Os03g64150.1	MATE efflux family protein	-2.09628
LOC_Os04g44060.1	plasma membrane intrinsic protein 2	-2.18773
LOC_Os05g03610.1	phospholipase C 2	-2.20788
LOC_Os03g17350.1	ABC-2 type transporter family protein	-2.29835
LOC_Os02g49060.1	amino acid permease 7	-2.30966
LOC_Os06g49220.1	peptide transporter 2	-2.30985
LOC_Os01g61940.1	ABC-2 type transporter family protein	-2.36626
LOC_Os01g04950.3	peptide transporter 5	-2.40413
LOC_Os04g38220.1	Major facilitator superfamily protein	-2.40937
LOC_Os04g36740.1	STELAR K+ outward rectifier	-2.41769
LOC_Os04g41450.1	Peptide transporter PTR2	-2.44746
LOC_Os06g34840.1	lipid transfer protein 6	-2.45122
LOC_Os02g44310.1	Bifunctional inhibitor/lipid-transfer protein/seed storage 2S albumin superfamily protein	-2.48208
LOC_Os01g68589.1	Bifunctional inhibitor/lipid-transfer protein/seed storage 2S albumin superfamily protein	-2.48855
LOC_Os11g14070.1	Polyketide cyclase/dehydrase and lipid transport superfamily protein	-2.51984
LOC_Os05g39800.1	Major facilitator superfamily protein	-2.52307
LOC_Os07g34110.1	nodulin MtN21 /EamA-like transporter family protein	-2.58459
LOC_Os08g37300.1	Bifunctional inhibitor/lipid-transfer protein/seed storage 2S albumin superfamily protein	-2.59302
LOC_Os05g02890.1	ABC-2 type transporter family protein	-2.61229
LOC_Os01g36590.1	nodulin MtN21 /EamA-like transporter family protein	-2.65489
LOC_Os04g16450.1	plasma membrane intrinsic protein 2;8	-2.67141
LOC_Os01g42350.1	pleiotropic drug resistance 12	-2.6778
LOC_Os05g33900.1	nodulin MtN21 /EamA-like transporter family protein	-2.69263
LOC_Os04g41350.1	amino acid permease 6	-2.71091
LOC_Os09g32770.1	Auxin efflux carrier family protein	-2.73342
LOC_Os02g41780.1	Nucleotide/sugar transporter family protein	-2.77695
LOC_Os11g17970.1	peptide transporter	-2.80701
LOC_Os04g47930.1	Aluminium activated malate transporter family protein	-2.8125
LOC_Os02g45160.1	Aluminium activated malate transporter family protein	-2.83011
LOC_Os03g05290.1	gamma tonoplast intrinsic protein	-2.846
LOC_Os01g42900.1	ABC-2 type transporter family protein	-2.87274
LOC_Os05g34030.1	peptide transporter PTR2	-2.88997
LOC_Os07g07790.1	Bifunctional inhibitor/lipid-transfer protein/seed storage 2S albumin superfamily protein	-2.93963
LOC_Os05g06780.1	Bifunctional inhibitor/lipid-transfer protein/seed storage 2S albumin superfamily protein	-2.95188
LOC_Os01g41200.1	Heavy metal transport/detoxification superfamily protein	-2.99554
LOC_Os06g01660.1	Nodulin MtN21 /EamA-like transporter family protein	-3.01999
LOC_Os11g06820.1	like AUXIN RESISTANT 3	-3.1007
LOC_Os06g22960.1	delta tonoplast integral protein	-3.15156
LOC_Os02g44730.1	Major facilitator superfamily protein	-3.22881
LOC_Os10g40430.1	Bifunctional inhibitor/lipid-transfer protein/seed storage 2S albumin superfamily protein	-3.2444
LOC_Os04g49900.1	multidrug resistance-associated protein 9	-3.25176
LOC_Os07g18750.1	Bifunctional inhibitor/lipid-transfer protein/seed storage 2S albumin superfamily protein	-3.4782
LOC_Os10g40530.1	Bifunctional inhibitor/lipid-transfer protein/seed storage 2S albumin superfamily protein	-3.50079
LOC_Os03g05530.1	nodulin MtN21 /EamA-like transporter family protein	-3.62131
LOC_Os06g49230.1	peptide transporter 2	-3.8286
LOC_Os10g40510.1	Bifunctional inhibitor/lipid-transfer protein/seed storage 2S albumin superfamily protein	-3.8509
LOC_Os02g44080.1	tonoplast intrinsic protein 2;3	-3.87363
LOC_Os10g33170.1	peptide transporter 3	-4.03452
LOC_Os11g42430.1	Major facilitator superfamily protein	-4.0883
LOC_Os05g27304.1	peptide transporter PTR2	-4.14193
LOC_Os01g48800.1	purine permease 4	-4.19461
LOC_Os01g68580.1	Bifunctional inhibitor/lipid-transfer protein/seed storage 2S albumin superfamily protein	-4.19476
LOC_Os10g40520.1	Bifunctional inhibitor/lipid-transfer protein/seed storage 2S albumin superfamily protein	-4.51629
LOC_Os03g64340.1	Heavy metal transport/detoxification superfamily protein	-4.56551
LOC_Os01g12130.1	Nodulin MtN3 family protein	-4.58335
LOC_Os06g12310.1	Aquaporin NIP2-2	-5.16399
LOC_Os06g12320.1	Transmembrane amino acid transporter family protein	-5.28103
LOC_Os08g43654.1	MATE efflux family protein	-5.56103
