# Supplementary material for: A Developmental and Molecular View of Formation of Auxin-Induced Nodule-Like Structures in Land Plants
Source: Front Plant Sci. 2016 Nov 11;7:1692. doi: 10.3389/fpls.2016.01692 (PMC5104908; doi:10.3389/fpls.2016.01692)
Supplement: Supplementary file 9 [file Table_5.XLSX]

## Sheet: Sheet1
List of Hormone-related DEGs
Gene ID	Gene Name	LogFC
LOC_Os05g42150.1	Auxin-responsive GH3 family protein	4.96328
LOC_Os09g27820.1	ethylene-forming enzyme	4.343
LOC_Os04g56950.1	IAA carboxylmethyltransferase 1	3.5416
LOC_Os05g06670.1	gibberellin 2-oxidase 6	3.43321
LOC_Os01g55940.1	Auxin-responsive GH3 family protein	3.40643
LOC_Os07g40290.1	Auxin-responsive GH3 family protein	3.3622
LOC_Os12g42280.1	nine-cis-epoxycarotenoid dioxygenase 3	2.924
LOC_Os05g48700.1	gibberellin 2-oxidase 1	2.81974
LOC_Os09g26780.1	jasmonate-zim-domain protein 1	2.63274
LOC_Os03g08320.1	jasmonate-zim-domain protein 1	2.54849
LOC_Os10g25290.1	jasmonate-zim-domain protein 1	2.38587
LOC_Os03g44380.1	nine-cis-epoxycarotenoid dioxygenase 3	2.33062
LOC_Os11g32520.1	Auxin-responsive GH3 family protein	2.24158
LOC_Os03g41060.1	Gibberellin-regulated family protein	2.19092
LOC_Os03g55290.1	Gibberellin-regulated family protein	2.034
LOC_Os09g27750.1	ethylene-forming enzyme	1.90419
LOC_Os01g55240.1	gibberellin 2-oxidase	1.89285
LOC_Os11g32510.1	Auxin-responsive GH3 family protein	1.88766
LOC_Os10g36703.1	SAUR-like auxin-responsive protein family	1.60917
LOC_Os03g40540.1	brassinosteroid-6-oxidase 2	1.38788
LOC_Os04g03980.1	YUCCA 3	1.23883
LOC_Os10g34230.1	cytokinin oxidase/dehydrogenase 1	-1.2112
LOC_Os08g41280.1	Auxin-responsive family protein	-1.21522
LOC_Os03g09850.1	Auxin-responsive family protein	-1.7594
LOC_Os11g04860.1	indole-3-acetate beta-D-glucosyltransferase	-2.11734
LOC_Os03g63970.1	gibberellin 20 oxidase 2	-2.37897
LOC_Os09g32470.1	Auxin-responsive family protein	-2.39617
LOC_Os04g57090.1	IAA carboxylmethyltransferase 1	-2.6283
LOC_Os07g18158.1	abscisic aldehyde oxidase 3	-2.87422
LOC_Os08g24790.1	Auxin-responsive family protein, AIR12	-3.43613
