# Supplementary material for: A Developmental and Molecular View of Formation of Auxin-Induced Nodule-Like Structures in Land Plants
Source: Front Plant Sci. 2016 Nov 11;7:1692. doi: 10.3389/fpls.2016.01692 (PMC5104908; doi:10.3389/fpls.2016.01692)
Supplement: Supplementary file 10 [file Table_6.XLSX]

## Sheet: Sheet1
Primers for RT-PCR
Gene ID	Gene Name	Forward primer (5'-3')	Reverse primer (5'-3')
LOC_Os01g51780.1	Auxin efflux carrier	AGGCAGCTCTACCTCAAGGA	AAAGTAGTAAGCCAGCGCCA
LOC_Os07g35280.1	Ser/Thr receptor like kinase	GGGAGCCTTGACATCTTTCTTT	CAACAATCACGCCACTCTTATC
LOC_Os06g40780.1	GRAS family transcription factor	CAGGTGGAGGTGATGATAGATTG	TTGATGATGGCCTCCAGATAAC
LOC_Os09g27820.1	Ethylene-forming enzyme	CCGGTCATCAACATGGAGTT	CCAGCTTCTCCGCCTTATTC
LOC_Os12g05260.1	Phytosulfokine receptor	GACTGGTCGTCGTTCTTCTC	GCATAATCCTGCTGCTTCCT
LOC_Os05g16824.1	SHR5 LRR-RLK	CAAGTGTGACTGCTCCTACAA	GACCGCTGAATCCAGAACTATC
LOC_Os09g39960.1	Dynamin family protein	GAGAGCATTGTTGGCAGAGA	GTCCTGGTTTGCTGGAGATATAG
LOC_Os02g27310.1	Ser/Thr receptor like kinase	GACTGGGAGGAGAAACACTATC	AGTTCTGTGATCGTCACCTTATT
LOC_Os03g21710.1	WRKY transcription factor	AGGACGCTCCTCTAACAAGA	CCGTAGTAGGTGATGTCGTAATTC
LOC_Os08g42750.1	Calcium/calmodulin dependent protein kinase	GGAGGATGCTTGATCCTAACC	GAGTAAGAGTATCCTTGCAGAGC
LOC_Os12g03050.1	NAC transcription factor	AGCCACAAGGACATGAAATACC	GAGTTGCTGACGAAGTAGATGC
LOC_Os04g51040.1	Wall associated kinase	TTGGAGTTCACCAGCATACG	CAATGAGAACAGCCATCAAACC
LOC_Os08g37660.1	Plastocynanin-like domain containing protein	ACGACACGCTTGTATTCAGATA	GGCTGGCGTGGAGTAAG
LOC_Os11g04570.1	GRAS family transcription factor	GATCAGGGACGTTCTGGTTG	CTCAAGTCTGCCTATCACAGAAA
	Cyclophilin	AGCTCTCCTAGATCTGTGCTG	GCGATATCATAGAACGAGCGAC
	Actin	TGGCATCTCTCAGCACATTCC	TGCACAATGGATGGGTCAGA
